# Supplementary material for: Community phylogeny and spatial scale affect phylogenetic diversity metrics in a species‐rich rainforest in Borneo
Source: Ecol Evol. 2022 Nov 22;12(11):e9536. doi: 10.1002/ece3.9536 (PMC9682210; doi:10.1002/ece3.9536)
Supplement: Supplementary file 1 — Table S1. [file ECE3-12-e9536-s003.xlsx]

## Sheet: S1_Table_list_of_samples
Supplemental File 1. The list of species for this study
FAMILY	GENUS	Species	spcode	tag_number	accession_number(rbcL)	accession_number(matK)	accession_number(trnH)
Achariaceae	Hydnocarpus	Hydnocarpus_borneensis	HYDNLL	2019157	LC736384	LC737027	-
Achariaceae	Hydnocarpus	Hydnocarpus_kunstleri	HYDNRP	2507122	LC736385	LC737028	-
Achariaceae	Hydnocarpus	Hydnocarpus_pentagyna	HYDNDT	4308243	LC736382	LC737025	LC737891
Achariaceae	Hydnocarpus	Hydnocarpus_pinguis	HYDNKU	4609199	LC736383	LC737026	-
Achariaceae	Ryparosa	Ryparosa_hirsuta	RYPABU	718111	LC736606	LC737029	LC737595
Achariaceae	Trichadenia	Trichadenia_philippinensis	EUPHS3	3719258	LC736300	LC737030	-
Actinidiaceae	Saurauia	Saurauia_heterosepala	SAURHE	SUBP1111	LC736618	LC736789	-
Actinidiaceae	Saurauia	Saurauia_ridleyi	SAURRI	2904359	LC736619	LC736790	LC737390
Anacardiaceae	Androtium	Androtium_astylum	BUCHAL	4322035	LC736129	LC737295	LC737814
Anacardiaceae	Bouea	Bouea_oppositifolia	BOUEOP	1904072	LC736127	LC737296	-
Anacardiaceae	Buchanania	Buchanania_sessifolia	BUCHSE	3720277	LC736130	LC737297	LC737815
Anacardiaceae	Gluta	Gluta_macrocarpa	GLUTAP	4407300	LC736336	-	-
Anacardiaceae	Gluta	Gluta_sp.nov.aff.malayana	RENGSE	307105	LC736599	-	-
Anacardiaceae	Gluta	Gluta_speciosa	GLUTBH	4721079	LC736337	LC737298	LC737816
Anacardiaceae	Gluta	Gluta_wallichii	RENGUJ	311099	LC736600	LC737299	LC737817
Anacardiaceae	Gluta	Gluta_woodsiana	SEMERU	3720085	LC736628	LC737300	LC737818
Anacardiaceae	Mangifera	Mangifera_foetida	MANGFO	1722038	LC736458	-	-
Anacardiaceae	Mangifera	Mangifera_parvifolia	MANGHA	2808126	LC736459	LC737301	LC737819
Anacardiaceae	Mangifera	Mangifera_quadrifida	MANGQU	1209030	LC736460	LC737302	LC737820
Anacardiaceae	Melanochyla	Melanochyla_auriculata	MELAAU	309170	LC736479	-	LC737821
Anacardiaceae	Melanochyla	Melanochyla_borneensis	RENGBM	4819009	LC736595	LC737307	LC737825
Anacardiaceae	Melanochyla	Melanochyla_bullata	RENGAP	1209302	LC736593	LC737305	LC737823
Anacardiaceae	Melanochyla	Melanochyla_caesia	MELAYE	2212172	LC736481	LC737304	LC737822
Anacardiaceae	Melanochyla	Melanochyla_elmeri	MELAEL	2410050	LC736480	LC737303	-
Anacardiaceae	Melanochyla	Melanochyla_sp.nov.aff.angustifolia	RENGGL	4323572	LC736597	LC737308	LC737826
Anacardiaceae	Melanochyla	Melanochyla_tomentosa	RENGBK	2212161	LC736594	LC737306	LC737824
Anacardiaceae	Parishia	Parishia_insignis	PAR4IN	1209123	LC736530	LC737309	LC737827
Anacardiaceae	Parishia	Parishia_maingayi	PARHSM	4721200	LC736533	LC737310	LC737828
Anacardiaceae	Parishia	Parishia_sericea	PAR4MA	3806028	LC736531	-	-
Anacardiaceae	Pentaspadon	Pentaspadon_motleyi	PEN1MO	402042	LC736541	-	-
Anacardiaceae	Semecarpus	Semecarpus_euodiifolius	SEMEDK	3719306	LC736627	LC737313	-
Anacardiaceae	Semecarpus	Semecarpus_rufovelutinus	RENGBU	1110043	LC736596	LC737311	LC737829
Anacardiaceae	Semecarpus	Semecarpus_sp.nov.	RENGKE	1209003	LC736598	LC737312	LC737830
Anacardiaceae	Semecarpus	Semecarpus_sp.nov.aff.trengganuensis	SEMETP	1209078	LC736629	LC737314	LC737831
Anisophylleaceae	Anisophyllea	Anisophyllea_disticha	ANI2DI	4106357	LC736067	LC736788	LC737388
Anisophylleaceae	Anisophyllea	Anisophyllea_ferruginea	ANI2FE	4509115	LC736068	-	-
Anisophylleaceae	Anisophyllea	Anisophyllea_nitida	ANI2BP	2524198	LC736066	LC736787	-
Annonaceae	Alphonsea	Alphonsea_javanica	MEZZDT	4721120	LC736493	LC736967	LC737544
Annonaceae	Cyathocalyx	Cyathocalyx_carinatus	CYATCA	2913003	LC736187	LC736971	LC737899
Annonaceae	Cyathocalyx	Cyathocalyx_havilandi	CYATHA	819270	LC736188	LC736968	LC737545
Annonaceae	Cyathocalyx	Cyathocalyx_magnifica	CYATMA	718154	LC736189	LC736969	LC737546
Annonaceae	Cyathocalyx	Cyathocalyx_ridleyi	CYATRI	701145	LC736190	LC736970	LC737547
Annonaceae	Enicosanthum	Enicosanthum_coriaceum	ENICGR	714072	LC736255	LC736972	LC737548
Annonaceae	Enicosanthum	Enicosanthum_erianthoides	SEMUPT	2914241	LC736631	LC736973	LC737549
Annonaceae	Goniothalamus	Goniothalamus_andalauensis_sp.nov.nom.ined.	GONISN	3020234	LC736344	LC736976	LC737552
Annonaceae	Goniothalamus	Goniothalamus_dolichocarpus	GONIMA	1801196	LC736343	LC736975	LC737551
Annonaceae	Goniothalamus	Goniothalamus_sangkoh_sp.nov.nom.ined.	POLYSA	815374	LC736564	LC736982	LC737556
Annonaceae	Goniothalamus	Goniothalamus_umbrosus	GONIUM	1701217	LC736345	LC736977	LC737553
Annonaceae	Goniothalamus	Goniothalamus_uvarioides	GONIUV	4807170	LC736346	LC736978	LC737554
Annonaceae	Goniothalamus	Goniothalamus_velutinus	GONIVE	4908205	LC736347	LC736979	LC737555
Annonaceae	Goniothalamus	Goniothalamus_woodii	GONIBC	4322005	LC736342	LC736974	LC737550
Annonaceae	Marsypopetalum	Marsypopetalum_pallidum	MEZZGR	3719179	LC736494	LC736983	LC737557
Annonaceae	Meiogyne	Meiogyne_monosperma	POLYJE	2913247	LC736562	LC736985	LC737559
Annonaceae	Meiogyne	Meiogyne_virgata	MEIOVI	813199	LC736478	LC736984	LC737558
Annonaceae	Mezzettia	Mezzettia_macrocarpa	MEZZDN	1407148	LC736492	LC736986	LC737560
Annonaceae	Monocarpia	Monocarpia_sp.nov.2	MONOMA	214090	LC736498	LC736988	LC737562
Annonaceae	Monocarpia	Monocarpia_wrinkled-fruit_sp.nov.nom.ined.	MONOEU	407270	LC736497	LC736987	LC737561
Annonaceae	Neo-uvaria	Neo-uvaria_acuminatissima	OROPSN	212179	LC736519	LC736990	LC737564
Annonaceae	Neo-uvaria	Neo-uvaria_parallelivenia	NEOUAC	804020	LC736508	LC736989	LC737563
Annonaceae	Phaeanthus	Phaeanthus_crassipetalus	PHAECR	2904009	LC736549	LC736991	LC737565
Annonaceae	Phaeanthus	Phaeanthus_macropodus	SEMUDH	202321	LC736630	LC736992	LC737566
Annonaceae	Polyalthia	Polyalthia_beccarii	POLYCA	203330	LC736558	LC736996	LC737570
Annonaceae	Polyalthia	Polyalthia_clavigera	POLYST	1818040	LC736565	LC736981	LC737885
Annonaceae	Polyalthia	Polyalthia_glabrescens	POLYWA	810094	LC736567	LC737002	LC737574
Annonaceae	Polyalthia	Polyalthia_glauca	POLYGL	4106348	LC736559	LC736997	-
Annonaceae	Polyalthia	Polyalthia_insignis	POLYIN	2904104	LC736561	LC736980	LC737886
Annonaceae	Polyalthia	Polyalthia_lateriflora	POLYLT	1801173	LC736563	LC736999	LC737572
Annonaceae	Polyalthia	Polyalthia_motleyana	POLYBB	1702124	LC736557	LC736995	LC737569
Annonaceae	Polyalthia	Polyalthia_oblonga	GONIWT	4718175	LC736348	LC736994	LC737568
Annonaceae	Polyalthia	Polyalthia_rumphii	ENICSP	803022	LC736256	LC736993	LC737567
Annonaceae	Polyalthia	Polyalthia_sp.nov.aff.motleyana	POLYHL	2419098	LC736560	LC736998	LC737571
Annonaceae	Polyalthia	Polyalthia_tenuipes	POLYTE	203132	LC736566	LC737000	LC737573
Annonaceae	Popowia	Popowia_crinita	POPOFU	909252	LC736569	LC737001	LC737575
Annonaceae	Popowia	Popowia_odoardii	POPOTO	910179	LC736571	LC737004	LC737577
Annonaceae	Popowia	Popowia_pisocarpa	POPOPI	2320084	LC736570	LC737003	LC737576
Annonaceae	Pseuduvaria	Pseuduvaria_grandiflora	PSEVSE	205130	LC736578	LC737006	LC737579
Annonaceae	Pseuduvaria	Pseuduvaria_macrophylla	PSEVMA	2007205	LC736577	LC737005	LC737578
Annonaceae	Sageraea	Sageraea_elliptica	SAGEEL	2309136	LC736607	LC737007	LC737580
Annonaceae	Xylopia	Xylopia_aff.magna	XYLOMG	204243	LC736768	LC737013	LC737585
Annonaceae	Xylopia	Xylopia_coriifolia	SEMUWB	4719034	LC736632	LC737008	LC737581
Annonaceae	Xylopia	Xylopia_dehiscens	XYLOBP	4818157	LC736764	LC737009	LC737582
Annonaceae	Xylopia	Xylopia_malayana	XYLOML	2120035	LC736769	LC737014	-
Annonaceae	Xylopia	Xylopia_oxyantha	XYLOFE	3114075	LC736767	LC737012	LC737584
Annonaceae	Xylopia	Xylopia_sp.incert.	XYLODM	402287	LC736766	LC737011	LC737583
Annonaceae	Xylopia	Xylopia_sp.nov.	XYLOCA	4908168	LC736765	LC737010	-
Apocynaceae	Alstonia	Alstonia_angustiloba	ALSTAL	3215186	LC736064	LC736875	LC737454
Apocynaceae	Tabernaemontana	Tabernaemontana_cf.corymbosa	TABEBL	3004114	LC736692	LC736876	LC737455
Apocynaceae	Tabernaemontana	Tabernaemontana_macrocarpa	TABEMA	712135	LC736693	-	-
Aquifoliaceae	Ilex	Ilex_cymosa	ILEXCY	2014157	LC736386	-	LC737374
Asparagaceae	Dracaena	Dracaena_aff.brachystachys	DRA2SL	4818325	LC736238	LC736776	LC737378
Asteraceae	Vernonia	Vernonia_arborea	VERNAR	3720281	LC736732	LC736777	LC737379
Burseraceae	Canarium	Canarium_cf.pilosum	CANAPI	211100	LC736149	LC737316	-
Burseraceae	Canarium	Canarium_pilosum	CANABB	4507077	LC736148	-	-
Burseraceae	Canarium	Canarium_pruinosum	CANAPR	4721036	LC736150	LC737317	LC737832
Burseraceae	Canarium	Canarium_tomentosum	CANATO	4310042	LC736151	LC737315	-
Burseraceae	Dacryodes	Dacryodes_cuspidata	DACRKU	112199	LC736196	LC737320	-
Burseraceae	Dacryodes	Dacryodes_expansa	DACREX	4006232	LC736195	-	-
Burseraceae	Dacryodes	Dacryodes_incurvata	DACRAP	112093	LC736191	LC737318	LC737833
Burseraceae	Dacryodes	Dacryodes_incurvata_"bigleaf"	DACRBL	3506240	LC736192	-	-
Burseraceae	Dacryodes	Dacryodes_longifolia	DACRDR	2523201	LC736194	LC737319	LC737834
Burseraceae	Dacryodes	Dacryodes_rostrata	DACRRO	2808179	LC736197	-	-
Burseraceae	Dacryodes	Dacryodes_rubiginosa	DACRBM	1205321	LC736193	-	-
Burseraceae	Santiria	Santiria_aff.conferta	SANTGB	4721257	LC736609	LC737322	-
Burseraceae	Santiria	Santiria_apiculata	SANTAP	1904206	LC736608	LC737321	-
Burseraceae	Santiria	Santiria_glauca_sp.nov.nom.ined.	SANTTW	4308276	LC736613	-	-
Burseraceae	Santiria	Santiria_laevigata	SANTLV	4506237	LC736610	-	-
Burseraceae	Santiria	Santiria_megaphylla	SANTME	4512060	LC736611	LC737323	-
Burseraceae	Santiria	Santiria_oblongifolia	SANTWA	3004240	LC736614	LC737325	-
Burseraceae	Santiria	Santiria_tomentosa	SANTTM	4407296	LC736612	LC737324	-
Burseraceae	Triomma	Triomma_malaccensis	TRIOMA	808273	LC736716	LC737326	LC737835
Calophyllaceae	Calophyllum	Calophyllum_aff.woodii	CALOBB	1801091	LC736133	LC737032	LC737597
Calophyllaceae	Calophyllum	Calophyllum_alboramulum	CALOSU	3407063	LC736146	LC737040	LC737606
Calophyllaceae	Calophyllum	Calophyllum_banyengii	CALOBA	4818334	LC736132	LC737031	LC737596
Calophyllaceae	Calophyllum	Calophyllum_biflorum	CALOFI	2916119	LC736138	LC737035	LC737601
Calophyllaceae	Calophyllum	Calophyllum_castaneum	CALOBU	2915269	LC736134	LC737033	-
Calophyllaceae	Calophyllum	Calophyllum_confertum	CALOCO	3123236	LC736135	LC737034	LC737598
Calophyllaceae	Calophyllum	Calophyllum_depressinervosum	CALODE	2522167	LC736136	-	LC737599
Calophyllaceae	Calophyllum	Calophyllum_ferrugineum	CALOFE	4508160	LC736137	-	LC737600
Calophyllaceae	Calophyllum	Calophyllum_gracilipes	CALOGR	411218	LC736139	-	LC737608
Calophyllaceae	Calophyllum	Calophyllum_griseum	CALOSO	2211206	LC736145	-	-
Calophyllaceae	Calophyllum	Calophyllum_macrocarpum	CALOMA	1213298	LC736141	LC737037	LC737603
Calophyllaceae	Calophyllum	Calophyllum_pulcherrimum	CALOPU	2809130	LC736142	-	-
Calophyllaceae	Calophyllum	Calophyllum_soulattri	CALOSL	3113370	LC736144	LC737039	LC737605
Calophyllaceae	Calophyllum	Calophyllum_teijsmannii	CALOIP	4807203	LC736140	LC737036	LC737602
Calophyllaceae	Calophyllum	Calophyllum_tetrapterum	CALOQU	2917115	LC736143	LC737038	LC737604
Calophyllaceae	Calophyllum	Calophyllum_wallichianum	CALOWA	4309142	LC736147	LC737041	LC737607
Calophyllaceae	Kayea	Kayea_hexapetala	MESUHE	1106055	LC736487	-	-
Calophyllaceae	Kayea	Kayea_longipedicellata	MESUSN	4510166	LC736491	LC737045	-
Calophyllaceae	Kayea	Kayea_oblongifolia	MESUOB	4906014	LC736488	LC737042	-
Calophyllaceae	Kayea	Kayea_racemosa	MESURA	3720174	LC736489	LC737043	LC737609
Calophyllaceae	Kayea	Kayea_scalarinervosa	MESUSL	4609020	LC736490	LC737044	LC737610
Calophyllaceae	Mammea	Mammea_woodii	MAMMWO	808087	LC736457	LC737046	LC737611
Cannabaceae	Gironniera	Gironniera_hirta	GIROHI	3213172	LC736331	LC737268	-
Cannabaceae	Gironniera	Gironniera_nervosa	GIRONE	1407342	LC736332	-	-
Cannabaceae	Gironniera	Gironniera_subaequalis	GIROSU	4907113	LC736333	-	LC737894
Cardiopteridaceae	Gonocaryum	Gonocaryum_minus	GONOMN	4906198	LC736349	LC736772	LC737375
Celastraceae	Kokoona	Kokoona_littoralis	KOKOLI	4507111	LC736398	LC736778	LC737380
Celastraceae	Kokoona	Kokoona_ochracea	LOPHPL	2523199	LC736431	LC736779	LC737381
Celastraceae	Lophopetalum	Lophopetalum_glabrum	LOPHGL	1701236	LC736430	-	-
Celastraceae	Lophopetalum	Lophopetalum_rigidum	LOPHRI	4610143	LC736432	-	-
Celastraceae	Lophopetalum	Lophopetalum_sessilifolium	LOPHSE	302164	LC736433	LC736782	LC737384
Celastraceae	Lophopetalum	Lophopetalum_sp.incert.1	LOPHBG	414084	LC736428	LC736780	LC737382
Celastraceae	Lophopetalum	Lophopetalum_sp.incert.2	LOPHBI	4818196	LC736429	LC736781	LC737383
Celastraceae	Microtropis	Microtropis_valida	MICRVA	4721207	LC736495	LC736783	LC737385
Centroplacaceae	Bhesa	Bhesa_paniculata	BHESPA	4512152	LC736123	-	-
Chrysobalanaceae	Atuna	Atuna_nannodes	ATUNEX	106079	LC736105	LC737047	LC737612
Chrysobalanaceae	Kostermanthus	Kostermanthus_heteropetalus	KOSTHE	819078	LC736401	-	LC737613
Chrysobalanaceae	Maranthes	Maranthes_corymbosa	MARACO	4324176	LC736461	LC737048	LC737614
Chrysobalanaceae	Parastemon	Parastemon_spicatum	PAR6UR	801142	LC736532	LC737049	LC737615
Chrysobalanaceae	Parinari	Parinari_elmeri	PAR1EL	4721012	LC736527	LC737050	-
Clusiaceae	Garcinia	Garcinia_brevipes	GARCPE	1522127	LC736326	-	-
Clusiaceae	Garcinia	Garcinia_cf.laterifolia	GARCRE	2911011	LC736327	LC737053	LC737616
Clusiaceae	Garcinia	Garcinia_cf.minimiflora	GARCUL	2311138	LC736328	-	-
Clusiaceae	Garcinia	Garcinia_havilandii	GARCOB	5006080	LC736325	-	-
Clusiaceae	Garcinia	Garcinia_rostrata	GARCEU	607203	LC736323	LC737051	-
Clusiaceae	Garcinia	Garcinia_sp.39	GARCHA	3004225	LC736324	LC737052	-
Clusiaceae	Garcinia	Garcinia_sp.incert.4	GARCWM	4322402	LC736329	LC737054	-
Combretaceae	Terminalia	Terminalia_phellocarpa	TERMBE	1.20918e+06	LC736703	-	LC737753
Convolvulaceae	Erycibe	Erycibe_crassipes	ERYCCR	4718283	LC736257	LC737373	LC737897
Convolvulaceae	Erycibe	Erycibe_glomerata	ERYCGL	204056	LC736258	LC737372	LC737880
Cornaceae	Alangium	Alangium_cf.ebenaceum	ALANEB	2304009	LC736059	LC736784	LC737386
Cornaceae	Alangium	Alangium_salviifolium	ALANUT	1702193	LC736060	LC736785	LC737387
Cornaceae	Mastixia	Mastixia_rostrata	MASTCA	203067	LC736462	LC736786	-
Ctenolophonaceae	Ctenolophon	Ctenolophon_parvifolius	CTENPA	4310241	LC736186	LC737055	LC737617
Dilleniaceae	Dillenia	Dillenia_excelsa	DILLEX	2116154	LC736201	-	LC737898
Dilleniaceae	Dillenia	Dillenia_suffruticosa	DILLWI	402113	LC736203	-	LC737389
Dilleniaceae	Dillenia	Dillenia_sumatrana	DILLHI	4509125	LC736202	-	-
Dipterocarpaceae	Anisoptera	Anisoptera_grossivenia	ANI2GR	1325202	LC736069	LC737118	LC737658
Dipterocarpaceae	Cotylelobium	Cotylelobium_melanoxylon	COTYMX	2911279	LC736177	LC737119	LC737659
Dipterocarpaceae	Dipterocarpus	Dipterocarpus_acutangulus	DIPTAC	1717060	LC736231	LC737120	LC737660
Dipterocarpaceae	Dipterocarpus	Dipterocarpus_confertus	DIPTCT	2306163	LC736234	LC737123	LC737663
Dipterocarpaceae	Dipterocarpus	Dipterocarpus_crinitus	DIPTCR	725304	LC736233	LC737122	LC737662
Dipterocarpaceae	Dipterocarpus	Dipterocarpus_geniculatus	DIPTGE	3520160	LC736235	LC737124	LC737664
Dipterocarpaceae	Dipterocarpus	Dipterocarpus_globosus	DIPTGL	215357	LC736236	LC737125	LC737665
Dipterocarpaceae	Dipterocarpus	Dipterocarpus_palembanicus_subsp.bornensis	DIPTBO	1811246	LC736232	LC737121	LC737661
Dipterocarpaceae	Dipterocarpus	Dipterocarpus_palembanicus_subsp.palembanicus	DIPTPA	2005199	LC736237	LC737126	LC737666
Dipterocarpaceae	Dryobalanops	Dryobalanops_aromatica	DRYOAR	5121120	LC736239	LC737127	LC737667
Dipterocarpaceae	Dryobalanops	Dryobalanops_lanceolata	DRYOLA	2204031	LC736240	LC737128	LC737668
Dipterocarpaceae	Hopea	Hopea_beccariana	HOPEBE	2913151	LC736373	LC737129	LC737669
Dipterocarpaceae	Hopea	Hopea_bracteata	HOPEBR	1725294	LC736374	LC737130	LC737670
Dipterocarpaceae	Hopea	Hopea_dryobalanoides	HOPEDR	612267	LC736375	-	LC737905
Dipterocarpaceae	Hopea	Hopea_mesuoides	HOPEME	120173	LC736376	LC737131	LC737671
Dipterocarpaceae	Hopea	Hopea_micrantha	HOPEMI	1915093	LC736377	LC737132	LC737672
Dipterocarpaceae	Hopea	Hopea_pterygota	HOPEPT	116017	LC736378	LC737133	LC737673
Dipterocarpaceae	Parashorea	Parashorea_parvifolia	PAR2PA	108113	LC736528	LC737134	LC737674
Dipterocarpaceae	Parashorea	Parashorea_smythiesii	PAR2SM	519097	LC736529	LC737135	LC737675
Dipterocarpaceae	Shorea	Shorea_acuta	SHORAT	2204286	LC736638	LC737141	LC737681
Dipterocarpaceae	Shorea	Shorea_agamii	SHORAG	1911074	LC736633	LC737136	LC737676
Dipterocarpaceae	Shorea	Shorea_almon	SHORAL	2018067	LC736634	LC737137	LC737677
Dipterocarpaceae	Shorea	Shorea_amplexicaulis	SHORAM	1220130	LC736635	LC737138	LC737678
Dipterocarpaceae	Shorea	Shorea_argentifolia	SHORAR	2204035	LC736636	LC737139	LC737679
Dipterocarpaceae	Shorea	Shorea_asahi	SHORAS	5105212	LC736637	LC737140	LC737680
Dipterocarpaceae	Shorea	Shorea_atrinervosa	SHORAV	3820146	LC736639	LC737142	LC737682
Dipterocarpaceae	Shorea	Shorea_beccariana	SHORBE	2625047	LC736640	LC737143	LC737683
Dipterocarpaceae	Shorea	Shorea_biawak	SHORBI	112159	LC736641	LC737144	LC737684
Dipterocarpaceae	Shorea	Shorea_curtisii	SHORCU	3709103	LC736642	LC737145	LC737685
Dipterocarpaceae	Shorea	Shorea_domatiosa	SHORDM	3520136	LC736643	LC737146	LC737686
Dipterocarpaceae	Shorea	Shorea_exelliptica	SHOREX	1811085	LC736644	LC737147	LC737687
Dipterocarpaceae	Shorea	Shorea_faguetiana	SHORFY	1911194	LC736649	LC737152	LC737692
Dipterocarpaceae	Shorea	Shorea_falciferoides	SHORFG	1714150	LC736646	LC737149	LC737689
Dipterocarpaceae	Shorea	Shorea_ferruginea	SHORFE	2208089	LC736645	LC737148	LC737688
Dipterocarpaceae	Shorea	Shorea_flemmichii	SHORFL	1812259	LC736647	LC737150	LC737690
Dipterocarpaceae	Shorea	Shorea_foxworthyi	SHORFO	1507016	LC736648	LC737151	LC737691
Dipterocarpaceae	Shorea	Shorea_geniculata	SHORGE	1002351	LC736650	LC737153	LC737693
Dipterocarpaceae	Shorea	Shorea_havilandii	SHORHA	1004170	LC736651	LC737154	LC737694
Dipterocarpaceae	Shorea	Shorea_hopeifolia	SHORHO	4007232	LC736652	LC737155	LC737695
Dipterocarpaceae	Shorea	Shorea_inappendiculata	SHORIN	1325020	LC736653	LC737156	LC737696
Dipterocarpaceae	Shorea	Shorea_johorensis	SHORJO	1912059	LC736654	LC737157	LC737697
Dipterocarpaceae	Shorea	Shorea_kunstleri	SHORKU	3225018	LC736655	LC737158	LC737698
Dipterocarpaceae	Shorea	Shorea_laxa	SHORLA	2916220	LC736656	LC737159	LC737699
Dipterocarpaceae	Shorea	Shorea_longiflora	SHORLO	3112210	LC736657	LC737160	LC737700
Dipterocarpaceae	Shorea	Shorea_macrophylla	SHORML	316169	LC736659	LC737162	LC737702
Dipterocarpaceae	Shorea	Shorea_macroptera_subsp.baillonii	SHORMB	313101	LC736658	LC737161	LC737701
Dipterocarpaceae	Shorea	Shorea_macroptera_subsp.macropterifolia	SHORMM	1708103	LC736660	LC737163	LC737703
Dipterocarpaceae	Shorea	Shorea_multiflora	SHORMU	2911176	LC736661	LC737164	LC737704
Dipterocarpaceae	Shorea	Shorea_obscura	SHOROB	301131	LC736662	LC737165	LC737705
Dipterocarpaceae	Shorea	Shorea_ochracea	SHOROC	2915078	LC736663	LC737166	LC737706
Dipterocarpaceae	Shorea	Shorea_ovalis	SHOROV	1912033	LC736665	LC737168	LC737708
Dipterocarpaceae	Shorea	Shorea_ovata	SHOROT	424353	LC736664	LC737167	LC737707
Dipterocarpaceae	Shorea	Shorea_parvifolia	SHORPV	805071	LC736671	LC737174	LC737714
Dipterocarpaceae	Shorea	Shorea_patoiensis	SHORPT	203051	LC736669	LC737172	LC737712
Dipterocarpaceae	Shorea	Shorea_pauciflora	SHORP2	1814107	LC736666	LC737169	LC737709
Dipterocarpaceae	Shorea	Shorea_pilosa	SHORPL	2006079	LC736667	LC737170	LC737710
Dipterocarpaceae	Shorea	Shorea_polyandra	SHORPO	2206035	LC736668	LC737171	LC737711
Dipterocarpaceae	Shorea	Shorea_pubistyla	SHORPU	1725196	LC736670	LC737173	LC737713
Dipterocarpaceae	Shorea	Shorea_quadrinervis	SHORQU	3325044	LC736672	LC737175	LC737715
Dipterocarpaceae	Shorea	Shorea_rubella	SHORRU	4408176	LC736674	LC737177	LC737717
Dipterocarpaceae	Shorea	Shorea_rubra	SHORRB	2221034	LC736673	LC737176	LC737716
Dipterocarpaceae	Shorea	Shorea_scaberrima	SHORZ3	605134	LC736678	LC737180	LC737720
Dipterocarpaceae	Shorea	Shorea_smithiana	SHORZ1	707175	LC736677	LC737181	LC737904
Dipterocarpaceae	Shorea	Shorea_superba	SHORSU	810142	LC736675	LC737178	LC737718
Dipterocarpaceae	Shorea	Shorea_xanthophylla	SHORXA	816055	LC736676	LC737179	LC737719
Dipterocarpaceae	Vatica	Vatica_badiifolia	VATIBA	2012199	LC736724	LC737183	LC737721
Dipterocarpaceae	Vatica	Vatica_cf.oblongifolia	VATIOI	1425090	LC736728	LC737186	LC737724
Dipterocarpaceae	Vatica	Vatica_micrantha	VATIMI	1725125	LC736725	LC737184	LC737722
Dipterocarpaceae	Vatica	Vatica_nitens	VATINT	5106238	LC736726	LC737182	-
Dipterocarpaceae	Vatica	Vatica_oblongifolia_subsp.crassilobata	VATIOC	1911058	LC736727	LC737185	LC737723
Dipterocarpaceae	Vatica	Vatica_oblongifolia_subsp.multinervosa	VATIOM	1911071	LC736729	LC737187	LC737725
Dipterocarpaceae	Vatica	Vatica_oblongifolia_subsp.oblongifolia	VATIOO	3011135	LC736730	LC737188	LC737726
Dipterocarpaceae	Vatica	Vatica_sarawakensis	VATISA	402006	LC736731	LC737189	-
Ebenaceae	Diospyros	Diospyros_aff.cauliflora	DIOSMU	708034	LC736226	LC736809	-
Ebenaceae	Diospyros	Diospyros_aff.graciliflora	DIOSBX	1209210	LC736210	LC736796	LC737395
Ebenaceae	Diospyros	Diospyros_borneensis	DIOSBT	110211	LC736208	LC736794	LC737393
Ebenaceae	Diospyros	Diospyros_clementium	DIOSCL	108140	LC736212	LC736798	-
Ebenaceae	Diospyros	Diospyros_confertiflora	DIOSCF	4322241	LC736211	LC736797	LC737396
Ebenaceae	Diospyros	Diospyros_consanguinea	DIOSIS	203208	LC736223	LC736808	LC737404
Ebenaceae	Diospyros	Diospyros_decipiens	DIOSDK	512045	LC736217	LC736802	LC737400
Ebenaceae	Diospyros	Diospyros_densa	DIOSDE	205024	LC736215	LC736800	LC737398
Ebenaceae	Diospyros	Diospyros_dictyoneura	DIOSDI	2015131	LC736216	LC736801	LC737399
Ebenaceae	Diospyros	Diospyros_diepenhorstii	DIOSCO	1921007	LC736213	LC736813	-
Ebenaceae	Diospyros	Diospyros_elliptifolia	DIOSEL	1111122	LC736218	LC736803	LC737401
Ebenaceae	Diospyros	Diospyros_euphlebia	DIOSDA	815172	LC736214	LC736799	LC737397
Ebenaceae	Diospyros	Diospyros_ferruginescens	DIOSME	2007195	LC736224	-	-
Ebenaceae	Diospyros	Diospyros_graciliflora	DIOSGR	1209189	LC736220	LC736805	LC737403
Ebenaceae	Diospyros	Diospyros_hallieri	DIOSHA	714206	LC736221	LC736806	-
Ebenaceae	Diospyros	Diospyros_lambirensis_sp.nov.nom.ined.	DIOSAP	410057	LC736205	LC736791	LC737391
Ebenaceae	Diospyros	Diospyros_mindanensis	DIOSMI	2110002	LC736225	-	-
Ebenaceae	Diospyros	Diospyros_muricata	DIOSBI	814176	LC736206	LC736792	-
Ebenaceae	Diospyros	Diospyros_nidus-avis	DIOSNI	2310124	LC736227	LC736810	-
Ebenaceae	Diospyros	Diospyros_pendula	DIOSPE	708203	LC736228	LC736811	LC737405
Ebenaceae	Diospyros	Diospyros_pilosanthera	DIOSPI	710123	LC736229	-	-
Ebenaceae	Diospyros	Diospyros_rufa	DIOSHO	2915212	LC736222	LC736807	-
Ebenaceae	Diospyros	Diospyros_setosa	DIOSSU	4719273	LC736230	LC736812	-
Ebenaceae	Diospyros	Diospyros_sumatrana	DIOSBU	1701261	LC736209	LC736795	LC737394
Ebenaceae	Diospyros	Diospyros_toposioides	DIOSBO	512035	LC736207	LC736793	LC737392
Ebenaceae	Diospyros	Diospyros_wallichii	DIOSFR	815044	LC736219	LC736804	LC737402
Elaeocarpaceae	Elaeocarpus	Elaeocarpus_aff.clementis	ELAEUT	201211	LC736249	LC737264	LC737792
Elaeocarpaceae	Elaeocarpus	Elaeocarpus_clementis	ELAEDK	3113292	LC736246	-	-
Elaeocarpaceae	Elaeocarpus	Elaeocarpus_kostermansii	ELAEDB	4721048	LC736245	LC737262	LC737790
Elaeocarpaceae	Elaeocarpus	Elaeocarpus_pachyophrys	ELAEDP	4323480	LC736247	LC737263	LC737791
Escalloniaceae	Polyosma	Polyosma_sp.incert.2	POL2BL	4323381	LC736555	LC736841	LC737420
Euphorbiaceae	Agrostistachys	Agrostistachys_longifolia	AGROLO	3719165	LC736058	LC737056	-
Euphorbiaceae	Blumeodendron	Blumeodendron_borneense	BLUMBO	611146	LC736124	LC737057	LC737901
Euphorbiaceae	Blumeodendron	Blumeodendron_calophyllum	BLUMCA	4512104	LC736125	-	-
Euphorbiaceae	Blumeodendron	Blumeodendron_tokbrai	BLUMKU	4407364	LC736126	-	-
Euphorbiaceae	Croton	Croton_oblongus	CROTTP	1718097	LC736180	LC737065	LC737627
Euphorbiaceae	Dimorphocalyx	Dimorphocalyx_denticulatus	DIMODE	710124	LC736204	LC737066	LC737628
Euphorbiaceae	Elateriospermum	Elateriospermum_tapos	ELATTA	4307076	LC736250	LC737067	LC737629
Euphorbiaceae	Endospermum	Endospermum_diadenum	ENDODI	4310031	LC736254	LC737068	-
Euphorbiaceae	Koilodepas	Koilodepas_longifolium	KOILLO	807206	LC736397	LC737070	LC737630
Euphorbiaceae	Macaranga	Macaranga_brevipetiolata	MACABR	1904184	LC736434	LC737072	-
Euphorbiaceae	Macaranga	Macaranga_conifera	MACACO	3114037	LC736435	-	-
Euphorbiaceae	Macaranga	Macaranga_gigantea	MACAGI	2904341	LC736436	LC737073	-
Euphorbiaceae	Macaranga	Macaranga_hypoleuca	MACAHY	1809305	LC736437	LC737074	-
Euphorbiaceae	Macaranga	Macaranga_kingii	MACAKI	718316	LC736438	LC737075	-
Euphorbiaceae	Macaranga	Macaranga_lamellata	MACALA	2904357	LC736439	LC737076	-
Euphorbiaceae	Macaranga	Macaranga_praestans	MACAPR	1801083	LC736440	LC737077	-
Euphorbiaceae	Macaranga	Macaranga_recurvata	MACARE	3720519	LC736441	LC737078	-
Euphorbiaceae	Macaranga	Macaranga_triloba	MACATL	1311306	LC736442	LC737071	LC737890
Euphorbiaceae	Macaranga	Macaranga_winkleri	MACAWI	4502302	LC736443	-	-
Euphorbiaceae	Mallotus	Mallotus_eucaustus	MALLBU	1206158	LC736452	-	LC737889
Euphorbiaceae	Mallotus	Mallotus_griffithianus	MALLGR	2915362	LC736453	LC737079	-
Euphorbiaceae	Mallotus	Mallotus_korthalsii	MALLKO	810113	LC736454	LC737080	*
Euphorbiaceae	Mallotus	Mallotus_leptophyllus	MALLLI	106262	LC736456	LC737081	-
Euphorbiaceae	Mallotus	Mallotus_leucodermis	MALLLE	913028	LC736455	-	LC737888
Euphorbiaceae	Moultonianthus	Moultonianthus_leembruggianus	MOULLE	1801335	LC736499	-	-
Euphorbiaceae	Neoscortechinia	Neoscortechinia_kingii	NEOSKI	709247	LC736506	LC737082	LC737632
Euphorbiaceae	Neoscortechinia	Neoscortechinia_sumatrensis	NEOSSU	202288	LC736507	LC737083	LC737631
Euphorbiaceae	Omphalea	Omphalea_malayana	TRI3TE	4721263	LC736714	LC737084	LC737633
Euphorbiaceae	Pimelodendron	Pimelodendron_griffithianum	PIMEGR	3506087	LC736550	LC737069	-
Euphorbiaceae	Ptychopyxis	Ptychopyxis_arborea	PTYCAR	110290	LC736583	-	LC737634
Euphorbiaceae	Ptychopyxis	Ptychopyxis_costata	PTYCCO	715063	LC736584	-	-
Euphorbiaceae	Ptychopyxis	Ptychopyxis_glochidiifolia	PTYCGL	1818135	LC736585	-	LC737884
Euphorbiaceae	Ptychopyxis	Ptychopyxis_grandis	PTYCGR	1801227	LC736586	-	-
Euphorbiaceae	Suregada	Suregada_multiflora	SUREMU	4324065	LC736691	LC737086	-
Euphorbiaceae	Trigonostemon	Trigonostemon_capillipes	TRI3CA	907227	LC736712	-	-
Euphorbiaceae	Trigonostemon	Trigonostemon_laevigatus	EUPHS1	1702065	LC736298	LC737085	LC737896
Euphorbiaceae	Trigonostemon	Trigonostemon_sp.incert.2	EUPHS2	1112249	LC736299	LC737087	-
Euphorbiaceae	Trigonostemon	Trigonostemon_sp.incert.3	TRI3ME	807177	LC736713	LC737088	-
Fabaceae	Albizia	Albizia_splendens	PITHSP	2104051	LC736551	-	LC737421
Fabaceae	Archidendron	Archidendron_casai	PARKHA	715210	LC736534	LC736843	LC737424
Fabaceae	Archidendron	Archidendron_jiringa	ARCHJI	1408235	LC736087	-	LC737422
Fabaceae	Archidendron	Archidendron_microcarpum	ARCHMI	106111	LC736088	LC736842	LC737423
Fabaceae	Crudia	Crudia_reticulata	CRUDRE	715185	LC736181	LC736844	LC737425
Fabaceae	Crudia	Crudia_subsimplicifolia	CRUDSU	1407294	LC736182	LC736845	LC737426
Fabaceae	Dialium	Dialium_kunstleri	DIALKU	1914029	LC736200	-	-
Fabaceae	Fordia	Fordia_brachybotrys	FORDFI	803167	LC736314	LC736846	-
Fabaceae	Fordia	Fordia_splendidissima	FORDGI	908290	LC736315	LC736847	LC737427
Fabaceae	Koompassia	Koompassia_excelsa	KOOMEX	804198	LC736399	LC736848	LC737428
Fabaceae	Koompassia	Koompassia_malaccensis	KOOMMA	310144	LC736400	-	LC737429
Fabaceae	Millettia	Millettia_vasta	MILLVA	421004	LC736496	LC736849	LC737430
Fabaceae	Ormosia	Ormosia_sumatrana	ORMOSU	4719280	LC736518	LC736850	LC737431
Fabaceae	Parkia	Parkia_singularis	PARKSI	307203	LC736535	LC736851	LC737432
Fabaceae	Sindora	Sindora_leiocarpa	COPAPA	4607017	LC736176	-	-
Fagaceae	Castanopsis	Castanopsis_argentea	CASTSE	504046	LC736160	LC736869	LC737450
Fagaceae	Castanopsis	Castanopsis_fulva	CASTTE	1.80133e+06	LC736161	LC736870	*
Fagaceae	Castanopsis	Castanopsis_motleyana	CASTBU	1801053	LC736159	LC736868	-
Fagaceae	Lithocarpus	Lithocarpus_aff.conocarpus	LITHDH	819237	LC736411	LC736871	LC737451
Fagaceae	Lithocarpus	Lithocarpus_bancanus	LITHUM	1721266	LC736414	LC736873	-
Fagaceae	Lithocarpus	Lithocarpus_nieuwenhuisii	LITHSE	804025	LC736413	LC736872	-
Fagaceae	Lithocarpus	Lithocarpus_rassa	LITHRA	3719118	LC736412	-	LC737452
Fagaceae	Quercus	Quercus_sp.incert.2	QUERBK	111080	LC736588	LC736874	LC737453
Gentianaceae	Fagraea	Fagraea_elliptica	FAGREL	602347	LC736304	LC736877	LC737456
Gnetaceae	Gnetum	Gnetum_gnemon	GNETGN	1113040	LC736339	-	-
Hypericaceae	Cratoxylum	Cratoxylum_arborescens	CRATAR	903024	LC736178	LC737089	LC737635
Hypericaceae	Cratoxylum	Cratoxylum_formosum	CRATFO	903010	LC736179	-	LC737636
Irvingiaceae	Irvingia	Irvingia_malayana	IRVIMA	3803310	LC736387	LC737090	LC737637
Ixonanthaceae	Allantospermum	Allantospermum_borneense	ALLABO	4807081	LC736061	-	LC737903
Lamiaceae	Callicarpa	Callicarpa_havilandii	CALLHA	3004277	LC736131	LC736917	LC737900
Lamiaceae	Teijsmanniodendron	Teijsmanniodendron_bintuluense	TEIJBN	3006105	LC736698	LC736912	LC737489
Lamiaceae	Teijsmanniodendron	Teijsmanniodendron_hollrungii	TEIJHO	4407074	LC736699	LC736913	LC737490
Lamiaceae	Teijsmanniodendron	Teijsmanniodendron_pteropodum	TEIJPT	718079	LC736700	LC736914	LC737491
Lamiaceae	Teijsmanniodendron	Teijsmanniodendron_simplicifolium	TEIJSI	621124	LC736701	-	LC737492
Lamiaceae	Teijsmanniodendron	Teijsmanniodendron_sinclairii	TEIJSN	3718035	LC736702	LC736915	LC737493
Lamiaceae	Vitex	Vitex_gamosepala	VITEGA	3004272	LC736734	LC736916	LC737495
Lamiaceae	Vitex	Vitex_sp.incert.1	VITEBB	3004305	LC736733	-	LC737494
Lauraceae	Actinodaphne	Actinodaphne_aff.corymbosa	ACTIDP	715011	LC736036	LC736922	LC737497
Lauraceae	Actinodaphne	Actinodaphne_glomerata	ACTIBI	614108	LC736035	LC736918	LC737496
Lauraceae	Actinodaphne	Actinodaphne_maingayi	MEDAKE	3718401	LC736471	LC736921	LC737500
Lauraceae	Actinodaphne	Actinodaphne_sesquipedalis	ACTIMA	4818086	LC736037	LC736919	LC737498
Lauraceae	Actinodaphne	Actinodaphne_sp.incert.1	ACTINE	702182	LC736038	LC736920	LC737499
Lauraceae	Actinodaphne	Actinodaphne_sphaerocarpa	MEDAUE	2007177	LC736477	LC736923	LC737501
Lauraceae	Alseodaphne	Alseodaphne_aff.bancana	BEILTE	4411111	LC736122	LC736926	LC737504
Lauraceae	Alseodaphne	Alseodaphne_bancana	BEILDL	2410101	LC736120	LC736925	LC737503
Lauraceae	Alseodaphne	Alseodaphne_insignis	MEDAHA	1914199	LC736469	LC736927	LC737505
Lauraceae	Alseodaphne	Alseodaphne_nigrescens	ALSEKE	3004338	LC736062	LC736924	LC737502
Lauraceae	Beilschmiedia	Beilschmiedia_aff.tawaensis	MEDAPM	1110127	LC736475	LC736931	LC737509
Lauraceae	Beilschmiedia	Beilschmiedia_glabra	BEILSL	1213268	LC736121	LC736930	LC737508
Lauraceae	Beilschmiedia	Beilschmiedia_micrantha	ALSETA	2110064	LC736063	LC736928	LC737506
Lauraceae	Beilschmiedia	Beilschmiedia_sp.incert.3	MEDAKL	2522264	LC736472	LC736929	LC737507
Lauraceae	Cinnamomum	Cinnamomum_nitidum	CINNST	4719047	LC736169	LC736932	LC737510
Lauraceae	Cinnamomum	Cinnamomum_racemosum	CINNTI	4718039	LC736170	LC736933	LC737511
Lauraceae	Cryptocarya	Cryptocarya_aff.tomentosa	CRYCDH	1407067	LC736184	LC736934	LC737512
Lauraceae	Cryptocarya	Cryptocarya_cf.kurzii	MEDAST	702113	LC736476	LC736935	LC737513
Lauraceae	Dehaasia	Dehaasia_brachybotrys	MEDAKP	813012	LC736473	LC736939	LC737517
Lauraceae	Dehaasia	Dehaasia_firma	DEHACU	109076	LC736199	LC736938	LC737516
Lauraceae	Dehaasia	Dehaasia_incrassata	MEDABU	2118009	LC736465	LC736937	LC737515
Lauraceae	Dehaasia	Dehaasia_membranacea	MEDAHK	4322079	LC736470	LC736936	LC737514
Lauraceae	Endiandra	Endiandra_aff.kingiana	ENDIDP	205077	LC736253	LC736941	LC737519
Lauraceae	Endiandra	Endiandra_clavigera	ENDICL	4508257	LC736251	LC736940	LC737518
Lauraceae	Endiandra	Endiandra_coriacea	ENDICO	4909118	LC736252	LC736942	LC737520
Lauraceae	Eusideroxylon	Eusideroxylon_malagangai	EUSIME	913111	LC736302	LC736943	LC737521
Lauraceae	Eusideroxylon	Eusideroxylon_zwageri	EUSIZW	1213185	LC736303	LC736944	LC737522
Lauraceae	Litsea	Litsea_accedens	LITSDP	1701230	LC736418	LC736952	LC737529
Lauraceae	Litsea	Litsea_angulata	MEDADB	3005068	LC736467	LC736961	LC737538
Lauraceae	Litsea	Litsea_artocarpaefolia	MEDAAT	806092	LC736463	LC736960	LC737537
Lauraceae	Litsea	Litsea_castanea	LITSNA	1822029	LC736422	LC736955	LC737532
Lauraceae	Litsea	Litsea_costata	LITSDM	212206	LC736417	LC736951	LC737528
Lauraceae	Litsea	Litsea_ferruginea	MEDABM	4324475	LC736464	LC736948	LC737524
Lauraceae	Litsea	Litsea_fulva	LITSFO	803070	LC736421	LC736946	LC737523
Lauraceae	Litsea	Litsea_grandis	MEDACH	4322341	LC736466	LC736949	LC737525
Lauraceae	Litsea	Litsea_insignis	CRYCHJ	910148	LC736185	LC736958	LC737535
Lauraceae	Litsea	Litsea_lanceolata	LITSOR	4.71803e+06	LC736423	LC736959	LC737536
Lauraceae	Litsea	Litsea_lancifolia	LITSSE	1.21314e+06	LC736425	LC736956	LC737533
Lauraceae	Litsea	Litsea_myristicaefolia	LITSBL	304154	LC736416	LC736950	LC737527
Lauraceae	Litsea	Litsea_narrow-leaf_sp.nov.nom.ined.	LITSDS	4807059	LC736419	LC736953	LC737530
Lauraceae	Litsea	Litsea_oppositifolia	LITSWO	909231	LC736427	LC736957	LC737534
Lauraceae	Litsea	Litsea_resinosa	LITSFI	603140	LC736420	LC736954	LC737531
Lauraceae	Litsea	Litsea_sp.incert.1	LITSRY	4.32449e+06	LC736424	LC736947	-
Lauraceae	Litsea	Litsea_sp.nov.aff.ferruginea	LITSBE	703185	LC736415	LC736945	LC737526
Lauraceae	Micropora	Micropora_curtisii	MEDADK	1307264	LC736468	LC736962	LC737539
Lauraceae	Phoebe	Phoebe_grandis	BEILDB	2117157	LC736119	LC736964	LC737541
Lauraceae	Phoebe	Phoebe_macrophylla	MEDALH	2015069	LC736474	LC736965	LC737542
Lauraceae	Phoebe	Phoebe_opaca	LITSSM	4307239	LC736426	LC736963	LC737540
Lecythidaceae	Barringtonia	Barringtonia_curranii	BARRCU	2212059	LC736115	LC736814	LC737406
Lecythidaceae	Barringtonia	Barringtonia_dolichophylla	BARRDO	4718181	LC736116	LC736815	LC737407
Lecythidaceae	Barringtonia	Barringtonia_sarcostachys	BARRSA	2522195	LC736117	LC736816	LC737408
Lecythidaceae	Barringtonia	Barringtonia_scortechinii	BARRSC	2916015	LC736118	-	LC737409
Loganiaceae	Norrisia	Norrisia_maior	NORRMA	2104158	LC736515	LC736878	-
Magnoliaceae	Magnolia	Magnolia_aff.gracilior	TALAGR	4818342	LC736695	LC737017	LC737587
Magnoliaceae	Magnolia	Magnolia_ashtonii	MAGNAS	4818122	LC736451	LC737015	-
Magnoliaceae	Magnolia	Magnolia_gigantifolia	TALAGI	2904029	LC736694	LC737016	LC737586
Magnoliaceae	Magnolia	Magnolia_mariusjacobsia	TALAJA	804142	LC736696	LC737018	LC737588
Malvaceae	Coelostegia	Coelostegia_griffithii	COELGR	803048	LC736175	LC737190	-
Malvaceae	Durio	Durio_cf.oblongus	DURILL	109097	LC736243	LC737192	-
Malvaceae	Durio	Durio_griffithii	DURIGR	815193	LC736242	LC737191	LC737727
Malvaceae	Heritiera	Heritiera_aurea	HERIAU	2522072	LC736369	LC737193	LC737728
Malvaceae	Heritiera	Heritiera_borneensis	HERIBO	510016	LC736370	LC737194	LC737729
Malvaceae	Heritiera	Heritiera_elata	HERIEL	1407034	LC736371	LC737195	LC737730
Malvaceae	Heritiera	Heritiera_sumatrana	HERISU	312086	LC736372	-	-
Malvaceae	Leptonychia	Leptonychia_caudata	LEPTCA	1109151	LC736409	-	LC737731
Malvaceae	Microcos	Microcos_aff.blattaefolia	GREWBS	718311	LC736358	LC737197	-
Malvaceae	Microcos	Microcos_blattaefolia	GREWBL	1110057	LC736357	LC737196	-
Malvaceae	Microcos	Microcos_cinnamomifolia	GREWCI	1822032	LC736359	LC737198	LC737732
Malvaceae	Microcos	Microcos_fibrocarpa	GREWFB	311209	LC736360	LC737199	LC737733
Malvaceae	Microcos	Microcos_gracilis	GREWGR	4718264	LC736361	LC737200	-
Malvaceae	Microcos	Microcos_latistipulata	GREWLA	407301	LC736362	LC737201	-
Malvaceae	Microcos	Microcos_stylocarpa	GREWST	207075	LC736363	LC737202	-
Malvaceae	Neesia	Neesia_strigosa	NEESST	201180	LC736505	LC737203	-
Malvaceae	Pentace	Pentace_adenophora	PEN2AD	1707025	LC736542	LC737204	LC737734
Malvaceae	Pentace	Pentace_aff.laxiflora	PEN2LG	3016057	LC736546	LC737208	LC737738
Malvaceae	Pentace	Pentace_borneensis	PEN2BO	2204190	LC736543	LC737205	LC737735
Malvaceae	Pentace	Pentace_corneri	PEN2CN	4322012	LC736544	LC737206	LC737736
Malvaceae	Pentace	Pentace_laxiflora	PEN2LA	2104084	LC736545	LC737207	LC737737
Malvaceae	Pterocymbium	Pterocymbium_tubulatum	PTE2TU	1702080	LC736580	LC737209	LC737739
Malvaceae	Scaphium	Scaphium_borneensis	SCAPBO	3506190	LC736620	LC737210	-
Malvaceae	Scaphium	Scaphium_macropodum	SCAPMA	3506274	LC736621	LC737211	LC737740
Malvaceae	Schoutenia	Schoutenia_accrescens	SCHOAC	2810038	LC736622	LC737212	-
Malvaceae	Schoutenia	Schoutenia_glomerata	SCHOGL	912126	LC736623	LC737213	-
Malvaceae	Sterculia	Sterculia_cf.scortechinii	STERHI	718032	LC736682	LC737214	LC737741
Malvaceae	Sterculia	Sterculia_cuspidata	STERRM	807012	LC736685	-	LC737744
Malvaceae	Sterculia	Sterculia_hosei	STERHO	2317095	LC736683	LC737215	LC737742
Malvaceae	Sterculia	Sterculia_macrophylla	STERMA	1212036	LC736684	LC737216	LC737743
Malvaceae	Sterculia	Sterculia_stipulata	STERSB	909022	LC736686	-	-
Melastomataceae	Lijndenia	Lijndenia_laurina	LIJNLA	1201094	LC736410	-	LC737754
Melastomataceae	Memecylon	Memecylon_garcinioides	MEMEGA	701209	LC736485	LC737226	LC737755
Melastomataceae	Memecylon	Memecylon_scolopacinum	MEMESC	2524041	LC736486	-	LC737756
Melastomataceae	Memecylon	Memecylon_sp.nov.aff.paniculatum	MEMEDT	818151	LC736484	-	-
Melastomataceae	Pternandra	Pternandra_daun_tebal_sp.nov.nom.ined.	PTENDT	703045	LC736581	LC737227	LC737757
Melastomataceae	Pternandra	Pternandra_multiflora	PTENMU	1704215	LC736582	LC737228	-
Meliaceae	Aglaia	Aglaia_af.leucophylla	AGLASR	715140	LC736054	LC737336	LC737843
Meliaceae	Aglaia	Aglaia_aff.leucophylla	AGLASG	1701116	LC736052	LC737328	-
Meliaceae	Aglaia	Aglaia_argentea	AGLATI	811078	LC736057	LC737339	LC737846
Meliaceae	Aglaia	Aglaia_cordata	AGLACB	1107126	LC736041	LC737330	LC737837
Meliaceae	Aglaia	Aglaia_cornerii_sp.nov.nom.ined.	AGLABO	718182	LC736040	LC737329	LC737836
Meliaceae	Aglaia	Aglaia_exstipulata	AGLACK	1209212	LC736042	LC737331	LC737838
Meliaceae	Aglaia	Aglaia_forbesii	LANSHI	704113	LC736402	LC737341	LC737848
Meliaceae	Aglaia	Aglaia_ganggo	AGLATE	1109157	LC736056	LC737338	LC737845
Meliaceae	Aglaia	Aglaia_hiernii	AGLAEM	2116115	LC736043	LC737327	-
Meliaceae	Aglaia	Aglaia_lanceolata	DYSOHA	3719044	LC736244	LC737340	LC737847
Meliaceae	Aglaia	Aglaia_lawii	AGLAKB	1110115	LC736044	LC737332	LC737839
Meliaceae	Aglaia	Aglaia_leucophylla	AGLAPS	819073	LC736049	-	-
Meliaceae	Aglaia	Aglaia_luzoniensis	AGLARK	1818019	LC736050	LC737335	LC737842
Meliaceae	Aglaia	Aglaia_odoratissima	WALSCH	608246	LC736735	LC737342	LC737849
Meliaceae	Aglaia	Aglaia_simplicifolia	AGLAOT	2114271	LC736048	LC737334	LC737841
Meliaceae	Aglaia	Aglaia_sp.incert.	AGLATB	1702081	LC736055	LC737337	LC737844
Meliaceae	Aglaia	Aglaia_sp.incert.4	AGLAKH	702056	LC736045	LC737333	LC737840
Meliaceae	Aphanamixis	Aphanamixis_borneensis	AGLASA	202268	LC736051	LC737343	LC737850
Meliaceae	Chisocheton	Chisocheton_erythrocarpus	CHISKU	1209215	LC736164	LC737345	-
Meliaceae	Chisocheton	Chisocheton_glomeratus	CHISVE	909005	LC736168	LC737349	LC737855
Meliaceae	Chisocheton	Chisocheton_macranthus	CHISME	110133	LC736166	LC737347	LC737853
Meliaceae	Chisocheton	Chisocheton_medusae	CHISSH	804400	LC736167	LC737348	LC737854
Meliaceae	Chisocheton	Chisocheton_pentandrus	CHISMB	1706296	LC736165	LC737346	LC737852
Meliaceae	Chisocheton	Chisocheton_polyandrus	CHISBE	715038	LC736163	LC737344	LC737851
Meliaceae	Dysoxylum	Dysoxylum_carolinae	REINCA	3225008	LC736591	LC737352	LC737859
Meliaceae	Dysoxylum	Dysoxylum_cauliflorum	AGLAMS	4719134	LC736047	-	LC737857
Meliaceae	Dysoxylum	Dysoxylum_cf.rigidum	SEGADT	202111	LC736626	LC737353	-
Meliaceae	Dysoxylum	Dysoxylum_grande	AGLASH	202026	LC736053	LC737351	LC737858
Meliaceae	Dysoxylum	Dysoxylum_sp.incert.1	AGLALH	1111087	LC736046	LC737350	LC737856
Meliaceae	Lansium	Lansium_sp.incert.1	LANSHJ	715192	LC736403	-	LC737860
Meliaceae	Reinwardtiodendron	Reinwardtiodendron_humile	REINHU	1701126	LC736592	LC737354	LC737861
Meliaceae	Walsura	Walsura_dehiscens	WALSDE	311219	LC736736	LC737355	LC737862
Meliaceae	Walsura	Walsura_grandifolia	WALSGR	1012111	LC736737	LC737356	LC737863
Meliaceae	Walsura	Walsura_merah_sp.nov.nom.ined.aff.pinnata	WALSME	704285	LC736738	LC737357	-
Meliaceae	Walsura	Walsura_pinnata	WALSPI	1914183	LC736739	LC737358	LC737864
Monimiaceae	Kibara	Kibara_coriacea	KIBASN	108068	LC736393	LC736966	LC737543
Moraceae	Artocarpus	Artocarpus_anisophyllus	ARTOAN	4308184	LC736095	LC737269	LC737796
Moraceae	Artocarpus	Artocarpus_big-leaf_sp.nov.nom.ined.aff.nitidus	ARTOBL	3208137	LC736096	LC737270	LC737797
Moraceae	Artocarpus	Artocarpus_dadah	ARTOHP	416152	LC736098	LC737272	LC737799
Moraceae	Artocarpus	Artocarpus_elasticus	ARTOSC	1.21313e+06	LC736104	LC737276	-
Moraceae	Artocarpus	Artocarpus_integer	ARTOIN	1819108	LC736099	LC737273	LC737800
Moraceae	Artocarpus	Artocarpus_kemando	ARTOKE	202259	LC736100	LC737274	LC737801
Moraceae	Artocarpus	Artocarpus_melinoxylus	ARTOHA	202184	LC736097	LC737271	LC737798
Moraceae	Artocarpus	Artocarpus_nitidus	ARTONI	1623024	LC736101	LC737275	LC737802
Moraceae	Artocarpus	Artocarpus_obtusus	ARTOOB	4408022	LC736102	-	-
Moraceae	Artocarpus	Artocarpus_odoratissimus	ARTOOD	2207065	LC736103	LC737277	LC737902
Moraceae	Ficus	Ficus_beccarii	FICUTA	1109328	LC736313	LC737283	LC737806
Moraceae	Ficus	Ficus_chartacea	FICULS	3006220	LC736309	LC737281	LC737804
Moraceae	Ficus	Ficus_fistulosa	FICUMR	3006390	LC736311	-	*
Moraceae	Ficus	Ficus_fulva	FICUML	2905319	LC736310	LC737282	LC737805
Moraceae	Ficus	Ficus_geocharis	FICUGE	1210292	LC736306	LC737279	LC737803
Moraceae	Ficus	Ficus_hemsleyana	FICUHE	815279	LC736307	LC737280	*
Moraceae	Ficus	Ficus_macrophylla_sp.nov.nom.ined.	FICULA	2905318	LC736308	-	-
Moraceae	Ficus	Ficus_setiflora	FICUOB	2904321	LC736312	LC737278	LC737895
Moraceae	Ficus	Ficus_stolonifera	FICUBI	1701254	LC736305	-	*
Moraceae	Parartocarpus	Parartocarpus_bracteata	PARTBR	2110084	LC736537	-	-
Moraceae	Prainea	Prainea_frutescens	PRAIFR	910075	LC736573	LC737284	-
Moraceae	Streblus	Streblus_elongatus	STREEL	204241	LC736687	LC737285	*
Myristicaceae	Gymnacranthera	Gymnacranthera_bancana	GYMNBA	4818297	LC736364	LC737019	LC737892
Myristicaceae	Gymnacranthera	Gymnacranthera_eugeniifolia	GYMNEU	3225082	LC736365	-	-
Myristicaceae	Horsfieldia	Horsfieldia_fragillima	HORSFR	715047	LC736379	LC737020	LC737589
Myristicaceae	Horsfieldia	Horsfieldia_paucinervis	HORSPO	414275	LC736380	-	LC737590
Myristicaceae	Horsfieldia	Horsfieldia_reticulata	HORSSP	2020090	LC736381	-	LC737591
Myristicaceae	Knema	Knema_linguiformis	KNEMBR	3720128	LC736394	LC737021	LC737592
Myristicaceae	Knema	Knema_membranifolia	KNEMDH	808113	LC736395	LC737022	LC737593
Myristicaceae	Knema	Knema_sp.incert.aff.latericia	KNEMSK	4721165	LC736396	LC737023	LC737594
Myristicaceae	Myristica	Myristica_cinnamomea	MYRITE	1408146	LC736502	-	-
Myristicaceae	Myristica	Myristica_lowiana	MYRILO	4324359	LC736501	LC737024	-
Myrtaceae	Syzygium	Syzygium_cf.acuminatissima	EUGEED	807081	LC736276	LC737242	LC737782
Myrtaceae	Syzygium	Syzygium_cf.adenophyllum	EUGEEI	4410202	LC736281	-	-
Myrtaceae	Syzygium	Syzygium_cf.chloranthum	EUGECA	303097	LC736264	LC737236	LC737761
Myrtaceae	Syzygium	Syzygium_cf.formosum	EUGEDC	1801183	LC736271	-	-
Myrtaceae	Syzygium	Syzygium_cf.glaucicalyx	EUGEEH	1706146	LC736280	LC737245	LC737784
Myrtaceae	Syzygium	Syzygium_cf.heteroclada	EUGEEK	508031	LC736283	LC737246	-
Myrtaceae	Syzygium	Syzygium_cf.perpallida	EUGEEE	907073	LC736277	LC737243	LC737783
Myrtaceae	Syzygium	Syzygium_cf.subdecurrans	EUGEWB	2406104	LC736297	-	LC737774
Myrtaceae	Syzygium	Syzygium_cf.treubii	EUGEFC	707023	LC736286	LC737247	-
Myrtaceae	Syzygium	Syzygium_cf.variolosum	EUGEEG	908259	LC736279	LC737244	LC737770
Myrtaceae	Syzygium	Syzygium_cf.xanthophylla	EUGECD	1708043	LC736266	LC737238	LC737781
Myrtaceae	Syzygium	Syzygium_chloranthum	EUGEEF	1508003	LC736278	-	-
Myrtaceae	Syzygium	Syzygium_chrysanthum	EUGEBC	3308090	LC736263	LC737235	LC737760
Myrtaceae	Syzygium	Syzygium_creaghii	EUGEDA	2622018	LC736269	LC737239	LC737768
Myrtaceae	Syzygium	Syzygium_hirta	DECABL	1313255	LC736198	-	LC737758
Myrtaceae	Syzygium	Syzygium_kingii	EUGEFA	913018	LC736284	LC737232	LC737763
Myrtaceae	Syzygium	Syzygium_lambirensis_sp.nov.nom.ined.	EUGELB	2809047	LC736292	-	LC737772
Myrtaceae	Syzygium	Syzygium_ochneocarpum	EUGEEC	2018006	LC736275	LC737257	-
Myrtaceae	Syzygium	Syzygium_polyanthum	EUGECB	715235	LC736265	LC737237	-
Myrtaceae	Syzygium	Syzygium_pustulata	EUGEAB	1209183	LC736259	LC737230	LC737780
Myrtaceae	Syzygium	Syzygium_sandakanense	EUGEAH	815109	LC736261	LC737233	LC737764
Myrtaceae	Syzygium	Syzygium_sp.incert.1	EUGEKA	906019	LC736289	LC737248	LC737771
Myrtaceae	Syzygium	Syzygium_sp.incert.A	EUGEEB	1101065	LC736274	-	LC737762
Myrtaceae	Syzygium	Syzygium_sp.incert.c	EUGEEJ	703057	LC736282	LC737229	-
Myrtaceae	Syzygium	Syzygium_sp.incert.d	EUGEEA	3611369	LC736273	LC737252	LC737775
Myrtaceae	Syzygium	Syzygium_sp.incert.e	EUGEAG	3507134	LC736260	LC737234	LC737767
Myrtaceae	Syzygium	Syzygium_sp.incert.f	KIBASE	2523392	LC736392	LC737250	-
Myrtaceae	Syzygium	Syzygium_sp.incert.h	EUGEUK	3410204	LC736295	LC737259	-
Myrtaceae	Syzygium	Syzygium_sp.incert.i	EUGEFB	808323	LC736285	LC737253	-
Myrtaceae	Syzygium	Syzygium_sp.incert.k	EUGEFF	4712443	LC736287	LC737254	LC737776
Myrtaceae	Syzygium	Syzygium_sp.incert.m	EUGECE	2916101	LC736267	-	-
Myrtaceae	Syzygium	Syzygium_sp.incert.n	EUGEFV	4322191	LC736288	LC737255	LC737777
Myrtaceae	Syzygium	Syzygium_sp.incert.o	EUGEKE	3405345	LC736290	LC737258	LC737778
Myrtaceae	Syzygium	Syzygium_sp.incert.p	EUGEKI	4818252	LC736291	-	LC737765
Myrtaceae	Syzygium	Syzygium_sp.incert.q	EUGEDE	510140	LC736272	LC737241	LC737766
Myrtaceae	Syzygium	Syzygium_sp.incert.r	EUGEDB	913013	LC736270	LC737240	LC737769
Myrtaceae	Syzygium	Syzygium_sp.incert.s	EUGEBA	815126	LC736262	-	LC737759
Myrtaceae	Syzygium	Syzygium_sp.incert.t	EUGEVS	4906212	LC736296	LC737231	LC737785
Myrtaceae	Syzygium	Syzygium_sp.incert.v	EUGESS	1205319	LC736294	-	LC737788
Myrtaceae	Syzygium	Syzygium_tenuicaudatum	EUGESR	2213171	LC736293	LC737249	LC737773
Myrtaceae	Syzygium	Syzygium_villamilii	POL2EU	2317073	LC736556	LC737251	-
Myrtaceae	Syzygium	Syzygium_virens	EUGECG	108139	LC736268	LC737256	LC737779
Myrtaceae	Tristaniopsis	Tristaniopsis_whiteana	TRISWI	903011	LC736717	LC737260	LC737786
Myrtaceae	Whiteodendron	Whiteodendron_moultonianum	WHITMO	2810039	LC736740	LC737261	LC737787
Ochnaceae	Brackenridgea	Brackenridgea_hookeri	BRACHO	2916226	LC736128	-	-
Ochnaceae	Gomphia	Gomphia_serrata	GOMPSE	715232	LC736341	LC737091	LC737638
Olacaceae	Anacolosa	Anacolosa_frutescens	ANACFR	412270	LC736065	LC737289	LC737810
Olacaceae	Scorodocarpus	Scorodocarpus_borneensis	SCORBO	504013	LC736625	LC737290	LC737811
Olacaceae	Strombosia	Strombosia_ceylanica	STROPL	1920092	LC736689	LC737292	-
Olacaceae	Strombosia	Strombosia_green_sp.nov.nom.ined.	STROGR	4818335	LC736688	LC737291	LC737812
Olacaceae	Strombosia	Strombosia_white-twig__sp.nov.nom.ined.	STRORP	1109255	LC736690	LC737293	LC737813
Oxalidaceae	Sarcotheca	Sarcotheca_diversifolia	SARCDI	4907080	LC736616	LC737265	LC737793
Oxalidaceae	Sarcotheca	Sarcotheca_glauca	SARCGL	3720077	LC736617	LC737266	LC737794
Pandaceae	Galearia	Galearia_fulva	GALEFU	1112175	LC736320	LC737092	LC737639
Penaeaceae	Crypteronia	Crypteronia_macrophylla	CRY2CU	309266	LC736183	-	LC737789
Pentaphylacaceae	Adinandra	Adinandra_dumosa	ADINDM	802001	LC736039	LC736817	LC737410
Pentaphylacaceae	Ternstroemia	Ternstroemia_bancana	TERNBA	3224260	LC736704	-	LC737882
Pentaphylacaceae	Ternstroemia	Ternstroemia_sp.incert.2	TERNFO	4818070	LC736705	LC736818	LC737411
Pentaphylacaceae	Ternstroemia	Ternstroemia_sp.incert.3	TERNME	202291	LC736706	LC736819	LC737412
Peraceae	Trigonopleura	Trigonopleura_malayana	TRI2MA	414235	LC736711	LC737093	-
Phyllanthaceae	Antidesma	Antidesma_cf.pendulum	ANT1KE	819074	LC736070	LC737094	LC737640
Phyllanthaceae	Antidesma	Antidesma_linearifolium	ANT1LI	4907098	LC736071	-	LC737641
Phyllanthaceae	Antidesma	Antidesma_neurocarpum	ANT1NE	1109141	LC736072	LC737095	LC737642
Phyllanthaceae	Antidesma	Antidesma_tomentosum	ANT1WO	3.71908e+06	LC736074	LC737096	LC737644
Phyllanthaceae	Antidesma	Antidesma_velutinum	ANT1VE	804122	LC736073	-	LC737643
Phyllanthaceae	Aporosa	Aporosa_benthamiana	APORBE	1111133	LC736075	-	LC737618
Phyllanthaceae	Aporosa	Aporosa_chalocarpa	APORSP	4818223	LC736082	LC737062	LC737626
Phyllanthaceae	Aporosa	Aporosa_elmeri	APOREL	815008	LC736076	LC737058	LC737619
Phyllanthaceae	Aporosa	Aporosa_frutescens	APORLH	3006154	LC736078	LC737059	LC737620
Phyllanthaceae	Aporosa	Aporosa_lucida	APORLC	718091	LC736077	-	LC737625
Phyllanthaceae	Aporosa	Aporosa_nigricans	APORNI	819298	LC736079	LC737060	LC737621
Phyllanthaceae	Aporosa	Aporosa_parvifolia_sp.nov_.nom.ined.	TRI3VS	2915333	LC736715	LC737064	LC737624
Phyllanthaceae	Aporosa	Aporosa_sarawakensis	APORSA	909087	LC736080	-	-
Phyllanthaceae	Aporosa	Aporosa_sphaeridophora	APORSH	4721002	LC736081	LC737061	LC737622
Phyllanthaceae	Aporosa	Aporosa_symplocoides	APORSY	1110022	LC736083	LC737063	LC737623
Phyllanthaceae	Baccaurea	Baccaurea_angulata	BACCAN	1801124	LC736106	LC737097	LC737645
Phyllanthaceae	Baccaurea	Baccaurea_hookeri	BACCHT	1209191	LC736109	LC737099	LC737648
Phyllanthaceae	Baccaurea	Baccaurea_kunstleri	BACCKU	1702104	LC736110	LC737100	LC737649
Phyllanthaceae	Baccaurea	Baccaurea_minor	BACCDN	819043	LC736108	LC737098	LC737647
Phyllanthaceae	Baccaurea	Baccaurea_puberula	BACCLA	1507002	LC736111	-	-
Phyllanthaceae	Baccaurea	Baccaurea_pyriformis	BACCPY	4610028	LC736112	LC737101	-
Phyllanthaceae	Baccaurea	Baccaurea_reticulata	BACCDH	703164	LC736107	-	LC737646
Phyllanthaceae	Baccaurea	Baccaurea_sarawakensis	BACCTF	3123101	LC736114	-	-
Phyllanthaceae	Baccaurea	Baccaurea_sp.incert.1	ELAELE	702189	LC736248	LC737102	-
Phyllanthaceae	Baccaurea	Baccaurea_trunciflora	BACCRA	113015	LC736113	-	-
Phyllanthaceae	Cleistanthus	Cleistanthus_beccarianus	CLE1BM	3720048	LC736171	LC737103	LC737650
Phyllanthaceae	Cleistanthus	Cleistanthus_hirsutipetalus	CLE1TP	1507221	LC736174	LC737105	-
Phyllanthaceae	Cleistanthus	Cleistanthus_pubens	CLE1BU	108009	LC736172	-	-
Phyllanthaceae	Cleistanthus	Cleistanthus_sumatranus	CLE1SB	1622163	LC736173	LC737104	LC737651
Phyllanthaceae	Glochidion	Glochidion_auii	GLOCAU	813121	LC736334	LC737106	LC737653
Phyllanthaceae	Glochidion	Glochidion_cf.rubrum	GLOCDB	1311311	LC736335	LC737107	LC737652
Polygalaceae	Xanthophyllum	Xanthophyllum_adenotus	XANTAD	2904034	LC736741	LC736852	LC737433
Polygalaceae	Xanthophyllum	Xanthophyllum_aff.beccarianum	XANTDT	2508048	LC736748	-	LC737439
Polygalaceae	Xanthophyllum	Xanthophyllum_affine	XANTAF	114163	LC736742	LC736853	LC737449
Polygalaceae	Xanthophyllum	Xanthophyllum_amoenum	XANTAM	1507018	LC736743	LC736854	LC737434
Polygalaceae	Xanthophyllum	Xanthophyllum_beccarianum	XANTBE	815308	LC736744	LC736855	LC737435
Polygalaceae	Xanthophyllum	Xanthophyllum_cf.cerasifolium	XANTDR	4818069	LC736747	LC736857	LC737438
Polygalaceae	Xanthophyllum	Xanthophyllum_ellipticum	XANTEL	4407140	LC736749	LC736858	LC737440
Polygalaceae	Xanthophyllum	Xanthophyllum_griffithii	XANTGR	202306	LC736750	LC736859	LC737441
Polygalaceae	Xanthophyllum	Xanthophyllum_havilandii	XANTHA	2919113	LC736751	LC736860	LC737442
Polygalaceae	Xanthophyllum	Xanthophyllum_heterophyllum	XANTSP	4309061	LC736758	LC736866	LC737448
Polygalaceae	Xanthophyllum	Xanthophyllum_macrophyllum	XANTMC	4721140	LC736753	LC736862	LC737444
Polygalaceae	Xanthophyllum	Xanthophyllum_parvifolium	XANTPA	1801241	LC736755	LC736863	LC737445
Polygalaceae	Xanthophyllum	Xanthophyllum_pedicellatum	XANTPD	510046	LC736756	LC736864	LC737446
Polygalaceae	Xanthophyllum	Xanthophyllum_reticulatum	XANTRE	1801331	LC736757	LC736865	LC737447
Polygalaceae	Xanthophyllum	Xanthophyllum_rufum	XANTNL	703194	LC736754	-	-
Polygalaceae	Xanthophyllum	Xanthophyllum_scortechinii	XANTBL	4322047	LC736745	-	LC737436
Polygalaceae	Xanthophyllum	Xanthophyllum_sp.incert.1	XANTDH	4308137	LC736746	LC736856	LC737437
Polygalaceae	Xanthophyllum	Xanthophyllum_sp.incert.2	XANTLI	1213127	LC736752	LC736861	LC737443
Polygalaceae	Xanthophyllum	Xanthophyllum_sp.incert.3	XANTUH	1409177	LC736761	-	LC737881
Polygalaceae	Xanthophyllum	Xanthophyllum_stipitatum	XANTST	2111059	LC736759	-	-
Polygalaceae	Xanthophyllum	Xanthophyllum_velutinum	XANTUB	3109119	LC736760	LC736867	-
Primulaceae	Ardisia	Ardisia_breviramea	ARDIBR	1701058	LC736089	LC736820	-
Primulaceae	Ardisia	Ardisia_colorata	ARDICO	803221	LC736090	LC736821	LC737413
Primulaceae	Ardisia	Ardisia_marginata	ARDIMG	3718001	LC736091	LC736822	LC737414
Primulaceae	Ardisia	Ardisia_moultonii	ARDIMO	104194	LC736092	-	-
Primulaceae	Ardisia	Ardisia_sp.incert.2	ARDISH	3718019	LC736093	LC736823	LC737415
Primulaceae	Ardisia	Ardisia_sp.incert.3	ARDITI	4818128	LC736094	LC736824	LC737416
Proteaceae	Heliciopsis	Heliciopsis_artocarpoides	HELIAR	1701251	LC736368	LC737267	LC737795
Putranjivaceae	Drypetes	Drypetes_polyneura	CASEUM	202116	LC736158	-	-
Putranjivaceae	Drypetes	Drypetes_xanthophylloides	DRYPXP	2116013	LC736241	LC737108	-
Rhamnaceae	Ziziphus	Ziziphus_angustifolius	ZIZYGR	311127	LC736771	LC737286	LC737807
Rhizophoraceae	Carallia	Carallia_brachiata	CARABR	3213239	LC736154	-	-
Rhizophoraceae	Carallia	Carallia_coriifolia	CARACO	3014272	LC736155	-	-
Rhizophoraceae	Gynotroches	Gynotroches_axillaris	GYNOAX	3214168	LC736366	LC737109	-
Rhizophoraceae	Pellacalyx	Pellacalyx_axillaris	PELLAX	804102	LC736540	LC737110	-
Rosaceae	Prunus	Prunus_arborea	PRUNAR	1108063	LC736575	LC737287	LC737808
Rosaceae	Prunus	Prunus_stipulaceum_stat.nov.nom.ined.	PRUNST	2204126	LC736576	LC737288	LC737809
Rubiaceae	Canthium	Canthium_confertum	CANHCO	1209310	LC736152	LC736879	LC737457
Rubiaceae	Canthium	Canthium_sp.incert.1	CANTHI	410076	LC736153	LC736880	LC737458
Rubiaceae	Gaertnera	Gaertnera_vaginans	GAERBO	4322329	LC736317	LC736881	LC737459
Rubiaceae	Gardeniopsis	Gardeniopsis_longifolia	GARPLO	909228	LC736330	LC736882	LC737460
Rubiaceae	Greenia	Greenia_corymbosa	HAIRSE	1701309	LC736367	LC736883	LC737461
Rubiaceae	Hypobathrum	Hypobathrum_aff.venulosum	PETUBR	1112005	LC736547	LC736884	LC737462
Rubiaceae	Hypobathrum	Hypobathrum_coniocarpa	PETURO	819119	LC736548	LC736885	LC737463
Rubiaceae	Ixora	Ixora_blumei	IXOREL	2913511	LC736389	LC736887	LC737465
Rubiaceae	Ixora	Ixora_brevicaudata	IXORGF	1209151	LC736390	LC736888	LC737466
Rubiaceae	Ixora	Ixora_concinna	IXORCC	701213	LC736388	LC736886	LC737464
Rubiaceae	Ixora	Ixora_glomerulifera	IXORGL	3005063	LC736391	LC736889	LC737467
Rubiaceae	Lasianthus	Lasianthus_borneensis	LASIBO	4718174	LC736404	LC736890	LC737468
Rubiaceae	Mussaendopsis	Mussaendopsis_beccariana	MUSSBC	309166	LC736500	LC736891	LC737469
Rubiaceae	Nauclea	Nauclea_paracyrtopoda	NAUCWT	1905050	LC736504	-	LC737470
Rubiaceae	Neonauclea	Neonauclea_gigantea	NAUCSE	109135	LC736503	LC736892	LC737471
Rubiaceae	Porterandia	Porterandia_anisophylla	PORTAP	1802004	LC736572	LC736893	LC737472
Rubiaceae	Prismatomeris	Prismatomeris_beccariana	GAERGR	202099	LC736318	LC736895	LC737473
Rubiaceae	Prismatomeris	Prismatomeris_brachypus	GAERBL	1213011	LC736316	LC736894	LC737475
Rubiaceae	Prismatomeris	Prismatomeris_sp.incert.1	PRISSP	3.72031e+06	LC736574	LC736896	LC737474
Rubiaceae	Psychotria	Psychotria_viridiflora	PSYCML	3720279	LC736579	LC736897	LC737476
Rubiaceae	Randia	Randia_sp.incert.1	RANDBR	603076	LC736589	LC736898	LC737477
Rubiaceae	Rennellia	Rennellia_elliptica	RENNEL	205012	LC736602	LC736902	LC737480
Rubiaceae	Rennellia	Rennellia_sessiliflora_sp.nov.nom.ined.	GAERTL	4818321	LC736319	LC736900	LC737479
Rubiaceae	Rennellia	Rennellia_sp.nov.aff.elliptica	RENNBR	1209163	LC736601	LC736901	-
Rubiaceae	Rennellia	Rennellia_speciosa	CHASYE	4322421	LC736162	LC736899	LC737478
Rubiaceae	Saprosma	Saprosma_arborea	SAPRAR	201128	LC736615	LC736903	LC737481
Rubiaceae	Timonius	Timonius_aff.wrayii	RANDSE	4807062	LC736590	LC736904	LC737482
Rubiaceae	Timonius	Timonius_borneensis	TIMOWA	701112	LC736708	-	LC737484
Rubiaceae	Timonius	Timonius_ferrugineus	TARECU	4721223	LC736697	LC736905	LC737483
Rubiaceae	Timonius	Timonius_ternifolius	TIMOFL	302309	LC736707	LC736906	-
Rubiaceae	Urophyllum	Urophyllum_arboreum	UROPAR	2913175	LC736718	LC736907	-
Rubiaceae	Urophyllum	Urophyllum_congestiflorum	UROPCO	205132	LC736719	LC736908	-
Rubiaceae	Urophyllum	Urophyllum_glabrum	UROPGL	109126	LC736721	LC736910	LC737486
Rubiaceae	Urophyllum	Urophyllum_griffithianum	UROPGR	1701227	LC736722	-	LC737487
Rubiaceae	Urophyllum	Urophyllum_sp.incert.1	UROPGH	803112	LC736720	LC736909	LC737485
Rubiaceae	Urophyllum	Urophyllum_sp.incert.3	UROPSR	1801086	LC736723	LC736911	LC737488
Rutaceae	Glycosmis	Glycosmis_superba	GLYCSU	4721308	LC736338	LC737359	LC737865
Sabiaceae	Meliosma	Meliosma_sp.incert.1	MELIRE	3.00424e+06	LC736482	-	-
Sabiaceae	Meliosma	Meliosma_sumatrana	MELISU	1.21326e+06	LC736483	-	-
Salicaceae	Casearia	Casearia_grewiaefolia	CASEGR	718350	LC736157	-	-
Salicaceae	Casearia	Casearia_sp.incert.2	CASECB	1.80116e+06	LC736156	LC737111	LC737654
Salicaceae	Xylosma	Xylosma_sumatranum	XYLSSN	4819347	LC736770	LC737112	LC737655
Santalaceae	Scleropyrum	Scleropyrum_wallichianum	SCLEWA	2310140	LC736624	LC737294	-
Sapindaceae	Glenniea	Glenniea_thorelii	XEROBL	202278	LC736762	LC737360	LC737866
Sapindaceae	Guioa	Guioa_bijuga	NEPH12	3113047	LC736514	-	LC737887
Sapindaceae	Lepisanthes	Lepisanthes_fruticosa	LEPIFR	5006127	LC736406	LC737362	LC737868
Sapindaceae	Lepisanthes	Lepisanthes_senegalensis	LEPISE	718319	LC736407	LC737363	LC737869
Sapindaceae	Lepisanthes	Lepisanthes_sp.nov.aff.fruticosa	LEPIBL	1802142	LC736405	LC737361	LC737867
Sapindaceae	Lepisanthes	Lepisanthes_tetraphylla	LEPITE	718086	LC736408	LC737364	LC737870
Sapindaceae	Litchi	Litchi_chinensis	PARNXE	202190	LC736536	LC737365	LC737871
Sapindaceae	Mischocarpus	Mischocarpus_pentapetalus	NEPH09	4807133	LC736512	LC737366	LC737872
Sapindaceae	Nephelium	Nephelium_aff.lappaceum	NEPH05	1009025	LC736510	LC737367	LC737874
Sapindaceae	Nephelium	Nephelium_aff.ramboutan-ake	NEPH07	615054	LC736511	LC737368	LC737875
Sapindaceae	Nephelium	Nephelium_uncinatum	NEPH11	713154	LC736513	LC737369	LC737876
Sapindaceae	Nephelium	Nephelium_xanthoides	NEPH04	3006139	LC736509	-	LC737873
Sapindaceae	Pometia	Pometia_pinnata	POMEPI	310076	LC736568	LC737370	LC737877
Sapindaceae	Xerospermum	Xerospermum_noronhianum	XERONO	1622212	LC736763	LC737371	LC737878
Sapotaceae	Madhuca	Madhuca_aff.malaccensis	MADHBO	1820049	LC736444	LC736826	-
Sapotaceae	Madhuca	Madhuca_crassipes	NYATSU	3213026	LC736517	-	-
Sapotaceae	Madhuca	Madhuca_decipiens	MADHNL	804274	LC736447	LC736829	-
Sapotaceae	Madhuca	Madhuca_glabrescens	MADHSR	4407073	LC736449	-	-
Sapotaceae	Madhuca	Madhuca_kingiana	GANUKI	806085	LC736321	LC736825	-
Sapotaceae	Madhuca	Madhuca_kuchingensis_sp.nov.nom.ined.	GANURE	2210069	LC736322	-	-
Sapotaceae	Madhuca	Madhuca_kunstleri	MADHLO	4509032	LC736446	LC736828	-
Sapotaceae	Madhuca	Madhuca_pallida	MADHPU	4409037	LC736448	LC736830	-
Sapotaceae	Madhuca	Madhuca_prolixa	MADHER	4719160	LC736445	LC736827	-
Sapotaceae	Madhuca	Madhuca_sp.incert.1	NYATLA	815303	LC736516	LC736832	-
Sapotaceae	Madhuca	Madhuca_utilis	MADHUT	3906090	LC736450	LC736831	-
Sapotaceae	Palaquium	Palaquium_beccarianum	PALABE	212136	LC736520	LC736833	-
Sapotaceae	Palaquium	Palaquium_calophyllum	PALACL	108012	LC736521	LC736834	-
Sapotaceae	Palaquium	Palaquium_cochlearifolium	PALACO	1313107	LC736522	LC736835	-
Sapotaceae	Palaquium	Palaquium_elegans	PALAEL	815030	LC736523	LC736836	-
Sapotaceae	Palaquium	Palaquium_gutta	PALAGU	4719036	LC736524	LC736837	-
Sapotaceae	Palaquium	Palaquium_leiocarpum	PALALE	4807061	LC736525	-	-
Sapotaceae	Palaquium	Palaquium_microphyllum	PLANRM	4609080	LC736554	-	LC737417
Sapotaceae	Palaquium	Palaquium_walsurifolium	PALAWA	2017044	LC736526	LC736838	-
Sapotaceae	Payena	Payena_aff.obscura	PAYEAC	605064	LC736538	LC736839	-
Sapotaceae	Payena	Payena_lucida	PAYESN	2523276	LC736539	LC736840	LC737418
Sapotaceae	Pouteria	Pouteria_aff.maingayi	PLANMA	3606048	LC736553	-	-
Sapotaceae	Pouteria	Pouteria_linggensis	PLANLI	2914370	LC736552	-	LC737419
Simaroubaceae	Eurycoma	Eurycoma_longifolia	EURYLO	803028	LC736301	-	-
Simaroubaceae	Quassia	Quassia_borneensis	QUASBO	3004322	LC736587	-	LC737879
Stemonuraceae	Gomphandra	Gomphandra_quadrifida	GOMPQU	4818272	LC736340	LC736773	LC737376
Stemonuraceae	Stemonurus	Stemonurus_grandifolius	STEMBE	4721172	LC736679	LC736774	LC737377
Stemonuraceae	Stemonurus	Stemonurus_secundiflorus	STEMDS	2310020	LC736681	-	-
Stemonuraceae	Stemonurus	Stemonurus_umbellatus	STEMDB	1913081	LC736680	LC736775	LC737883
Thymelaeaceae	Amyxa	Amyxa_pluricornis	AQUIKE	2904070	LC736085	LC737217	LC737745
Thymelaeaceae	Aquilaria	Aquilaria_beccariana	AQUIBE	3718175	LC736084	LC737218	LC737746
Thymelaeaceae	Aquilaria	Aquilaria_malaccensis	AQUIMA	1.10911e+06	LC736086	LC737219	LC737747
Thymelaeaceae	Gonystylus	Gonystylus_affinis	GONYAF	703172	LC736350	LC737220	LC737748
Thymelaeaceae	Gonystylus	Gonystylus_borneenis	GONYBO	2018205	LC736351	LC737221	LC737749
Thymelaeaceae	Gonystylus	Gonystylus_cf.forbesii	GONYMN	4507073	LC736354	-	LC737893
Thymelaeaceae	Gonystylus	Gonystylus_lucidulus	GONYLU	411206	LC736353	LC737223	LC737751
Thymelaeaceae	Gonystylus	Gonystylus_micranthus	GONYCO	4308032	LC736352	LC737222	LC737750
Thymelaeaceae	Gonystylus	Gonystylus_nobilis	GONYNO	1521345	LC736355	LC737224	LC737752
Thymelaeaceae	Gonystylus	Gonystylus_stenosepalus	GONYST	1707038	LC736356	LC737225	-
Trigoniaceae	Trigoniastrum	Trigoniastrum_hypoleucum	TRI1HY	4718246	LC736710	LC737114	LC737656
Trigoniaceae	Trigoniastrum	Trigoniastrum_sp.nov.aff.hypoleucum	TRI1BH	2914209	LC736709	LC737113	-
Violaceae	Rinorea	Rinorea_anguifera	RINOAN	203090	LC736603	LC737115	-
Violaceae	Rinorea	Rinorea_bengalensis	RINOBE	815007	LC736604	LC737116	LC737657
Violaceae	Rinorea	Rinorea_lanceolata	RINOLA	4908199	LC736605	LC737117	-
							notes: * These sequences could not be entered into the database because their lengths were too short
