# Supplementary material for: Community phylogeny and spatial scale affect phylogenetic diversity metrics in a species‐rich rainforest in Borneo
Source: Ecol Evol. 2022 Nov 22;12(11):e9536. doi: 10.1002/ece3.9536 (PMC9682210; doi:10.1002/ece3.9536)
Supplement: Supplementary file 2 — Table S2. [file ECE3-12-e9536-s001.xlsx]

## Sheet: Sheet1
	Suppemental File 2. The list of primers for this study.
		Forward			Reverse
	rbcL
	set 1	rbcL_F	ATGTCACCACAAACAGAGACTAAAGC	Fay et al., 1997	rbcL_R1	GAAACGGTCTCTCCAACGCAT	Fazekas et al., 2008
					rbcL_R2	GAAACGGTCTCTCCAGCGCAT	modified from Fazekas et al., 2008
	set 2	rbcL_F	ATGTCACCACAAACAGAGACTAAAGC	Fay et al., 1997	rbcLa_rev	GTAAAATCAAGTCCACCRCG	Kress et al., 2009
	set 3	rbcL_F	ATGTCACCACAAACAGAGACTAAAGC	Fay et al., 1997	rbcL_724R2	TCRCATGTACCYGCAGTAGC	modified from Fay et al., 1997?
	matK
	set 1	matk472F	CCCRTYCATCTGGAAATCTTGGTTC	Yu et al.. 2011	matk1248R	GCTRTRATAATGAGAAAGATTTCTGC	Yu et al., 2011
	set 2	matk3F	CGTACAGTACTTTTGTGTTTACGA	K.-J. Kim, unpublished data	matk1R	ACCCAGTCCATCTGGAAATCTTGG	K.-J. Kim, unpublished data
	set 3	mk390F	CGATCTATTCATTCAATATTTC	Cuenoud et al., 2002	mtk1326R	TCTAGCACACGAAAGAAGT	Cuenoud et al., 2002
	set 4	matkXF	TAATTTACGATCAATTCATTC	Ford et al., 2009	matk5R	GTTCTAGCACAAGAAAGTCG	Ford et al., 2009
	set 5	Matk-413f-1	TAATTTACRATCAATTCATTCAATATTTCC	Heckenhauer et al., 2016	Matk-1227r-1	GARGAYCCRCTRTRATAATGAGAAAGATTT	Heckenhauer et al., 2016
		Matk-413f-2	TAATTTACGATCYATTCATTCAATATTTCC		Matk-1227r-2	GAAGAYCCGCTATGATAATGAGAAAGGTTT
		Matk-413f-3	TAATTTACGATCAATTCATTCAACATTTCC		Matk-1227r-3	GARGATCCRCTRTRATAATGAAAAAGATTT
		Matk-413f-4	TAATTTMCRATCAATTCATTCCATATTTCC		Matk-1227r-4	GARGATCCRCTRTRATAATGAGAAAAATTT
		Matk-413f-5	TAATTTACGATCAATTCATTCACTATTTCC		Matk-1227r-5	GARGATCCRCTRTRATAATGAGAAATATTT
		Matk-413f-6	TAATTTACGATCWATTCATTCMATTTTTCC		Matk-1227r-6	GARGATCCGCTRTAATAATGCGAAAGATTT
		Matk-413f-7	TAATTTACAATCMATTCATTCAATATTTTC
	psbA-trnH
	set 1	trnH_F	CGCATGGTGGATTCACAATCC	Fazekas et al., 2010	psbA_S	GTTATGCATGAACGTAATGCTC	Sang et al., 1997
	set 2	trnH_T	CGCGCATGGTGGATTCACAATCC	Tate, 2002	psbA_S	GTTATGCATGAACGTAATGCTC	Sang et al., 1997
	set 3	trnH_F	CGCATGGTGGATTCACAATCC	Fazekas et al., 2010	psbA_R2	TGCATGGTTCCTTGGTAACCTC	modified from Dong et al., 2012
