# Supplementary material for: Community phylogeny and spatial scale affect phylogenetic diversity metrics in a species‐rich rainforest in Borneo
Source: Ecol Evol. 2022 Nov 22;12(11):e9536. doi: 10.1002/ece3.9536 (PMC9682210; doi:10.1002/ece3.9536)
Supplement: Supplementary file 3 — Table S3. [file ECE3-12-e9536-s005.xlsx]

## Sheet: bladj
Supplemental File 3. The list of ages for calibration points assigned to nodes. Age estimates are from Bell et al. (2010).
labels of calibrated nodes	age(Mya)
seedplants	355
magnoliales_to_asterales	130.1
lauraceae	12
magnoliales	69
annonaceae	23
myristicaceae	12
poales_to_asterales	130
asterids	104
ericales_to_asterales	104
gentianales	65
apocynaceae	21
rubiaceae	57
lamiaceae	38
campanulids	93
aquifoliales	88
cornaceae	67
malvids	107
meliaceae	39
sapindaceae	41
malvaceae	66
thymelaeaceae	36
myrtales	89
malpighiales	89
salicaceae	61
achariaceae	79
chrysobalanaceae	16
ochnaceae	49
rhizophoraceae	60
celastraceae	53
nitrogenfixing	99
fagaceae	28
rosales	82
moraceae	33
fabaceae	61
proteales	110
