# Supplementary material for: Community phylogeny and spatial scale affect phylogenetic diversity metrics in a species‐rich rainforest in Borneo
Source: Ecol Evol. 2022 Nov 22;12(11):e9536. doi: 10.1002/ece3.9536 (PMC9682210; doi:10.1002/ece3.9536)
Supplement: Supplementary file 4 — Table S4. [file ECE3-12-e9536-s002.xlsx]

## Sheet: beast
Supplemental File4. The list of age for calibration points assigned to nodes in BEAST2. Age estimates are from Magallon et al. (2015).
calibration points	Clade name in Magallón et al. (2015)	age.min	age.max	mean	sigma	# sigma calculated by (age.max-age.min)/(2*1.96)
(Acrogymnospermae_to_Angiospermae)	(Acrogymnospermae_to_Angiospermae)	325.1	325.1	325.1	0.1
magnoliales_to_asterales	Mesangiospermae_C	135.02	136.89	135.955	0.477041
magnoliales_to_laurales	Laurales_S	121.8	131.77	126.785	2.54337
poales_to_asterales	Monocotyledoneae_S	134.74	136.72	135.73	0.505102
malvids_to_fabids	Rosidae_C	115.44	122.72	119.08	1.85714
malvids	Malvidae_C	113.16	121.7	117.43	2.17857
myrtales	Myrtales_C	91.02	102.77	96.895	2.99745
sapindales_to_malvales	Sapindales_S	98.26	112.2	105.23	3.55612
nitrogenfixing_to_COM	Fabidae_C	113.32	120.86	117.09	1.92347
nitrogenfixing	Fabales_S	108.59	117.35	112.97	2.23469
cucurbitales_to_fagales	Fagales_S	104.55	113.41	108.98	2.2602
rosales	Rosales_C	89	106.94	97.97	4.57653
COM	Celastrales_S	106.78	116.24	111.51	2.41327
oxalidales_to_malpighiales	Malpighiales_S	106.24	115.82	111.03	2.44388
malpighiales	Malpighiales_C	98.26	109.71	103.985	2.92092
santalales_to_asterales	Santalales_S	118.37	124.48	121.425	1.55867
asterids	Asteridae_C	110.41	118.85	114.63	2.15306
ericales_to_asterales	Ericales_S	107.44	117.07	112.255	2.45663
lamids_to_campanulids	Garyyidae_S	99.47	114.85	107.16	3.92347
campanulids	Aquifoliales_S	93.93	112.62	103.275	4.76786
