# Supplementary material for: Community phylogeny and spatial scale affect phylogenetic diversity metrics in a species‐rich rainforest in Borneo
Source: Ecol Evol. 2022 Nov 22;12(11):e9536. doi: 10.1002/ece3.9536 (PMC9682210; doi:10.1002/ece3.9536)
Supplement: Supplementary file 6 — File S1. [file ECE3-12-e9536-s004.tre]

[Newik files of five phylogeny of 737 Bornean tree species. 
1) raxml_constraint: the constraint tree used in RAxML
2) raxm_bipartition: the result tree of RAxML
3) beat: the result tree of BEAST2
4) beast_collapsed: the BEAST2 tree with collapsed nodes with bootstrap values lower than 50% by RAxML
5) phylomatic: the result tree of Phylomatic
]
raxml_constraint = (((((((((((HERISU,COELGR,STERRM,STERSB,SCAPBO,SCAPMA,PTE2TU,SCHOAC,SCHOGL,PEN2AD,PEN2BO,PEN2CN,NEESST,PEN2LA,PEN2LG,DURIGR,DURILL,GREWBL,GREWBS,GREWCI,GREWFB,GREWGR,GREWLA,GREWST,STERHI,STERHO,LEPTCA,STERMA,HERIAU,HERIBO,HERIEL)malvaceae,(HOPEBE,HOPEBR,ANI2GR,PAR2PA,PAR2SM,COTYMX,VATIMI,VATINT,VATIOC,SHORFE,VATIOI,SHORFG,VATIOM,SHORFL,VATIOO,SHORFO,VATISA,SHORFY,HOPEDR,SHORGE,HOPEME,SHORHA,HOPEMI,SHORHO,HOPEPT,SHORIN,SHORJO,DIPTAC,DIPTBO,DIPTCR,SHORKU,SHORLA,SHORLO,SHORMB,SHORML,SHORMM,SHORMU,SHOROB,SHOROC,SHOROT,DIPTCT,SHORAG,DIPTGE,SHORAL,DIPTGL,DIPTPA,DRYOAR,DRYOLA,SHOROV,SHORP2,SHORPL,SHORPO,SHORPT,SHORPU,SHORPV,SHORQU,SHORRB,SHORRU,SHORSU,SHORXA,SHORAM,SHORZ1,SHORAR,SHORZ3,SHORAS,SHORAT,SHORAV,SHORBE,SHORBI,VATIBA,SHORCU,SHORDM,SHOREX)dipterocarpaceae)sphaerosepalaceae_to_malvaceae,(GONYAF,GONYBO,GONYCO,GONYLU,GONYMN,AQUIBE,AQUIKE,AQUIMA,GONYNO,GONYST)thymelaeaceae)thymelaeaceae_to_malvaceae,(((XEROBL,XERONO,POMEPI,PARNXE,NEPH04,NEPH05,NEPH07,NEPH09,NEPH11,NEPH12,LEPIBL,LEPIFR,LEPISE,LEPITE)sapindaceae,((EURYLO,QUASBO)simaroubaceae,GLYCSU,(AGLABO,AGLACB,AGLACK,AGLAEM,AGLAKB,AGLAKH,AGLALH,AGLAMS,AGLAOT,AGLAPS,AGLARK,AGLASA,AGLASG,AGLASH,WALSCH,WALSDE,WALSGR,WALSME,WALSPI,CHISBE,SEGADT,REINCA,REINHU,LANSHI,LANSHJ,AGLASR,AGLATB,AGLATE,AGLATI,CHISKU,CHISMB,CHISME,CHISSH,CHISVE,DYSOHA)meliaceae)simaroubaceae_to_rutaceae)sapindaceae_to_rutaceae,((PAR4IN,PAR4MA,PARHSM,GLUTAP,GLUTBH,MANGFO,MANGHA,MANGQU,PEN1MO,BOUEOP,BUCHAL,BUCHSE,SEMEDK,SEMERU,SEMETP,RENGAP,RENGBK,MELAAU,MELAEL,MELAYE,RENGBM,RENGBU,RENGGL,RENGKE,RENGSE,RENGUJ)anacardiaceae,(SANTAP,SANTGB,SANTLV,SANTME,SANTTM,SANTTW,SANTWA,CANABB,CANAPI,DACRAP,CANAPR,DACRBL,CANATO,DACRBM,DACRDR,DACREX,DACRKU,DACRRO,TRIOMA)burseraceae)burseraceae_to_anacardiaceae)kirkiaceae_to_rutaceae)sapindales_to_malvales,((((MEMEGA,MEMESC,PTENDT,PTENMU,MEMEDT,LIJNLA)melastomataceae,CRY2CU)melastomataceae_to_penaeaceae,(EUGESS,EUGEUK,EUGEVS,EUGEWB,EUGEAB,EUGEAG,EUGEAH,EUGEBA,EUGEBC,EUGECA,EUGECB,EUGECD,EUGECE,EUGECG,EUGEDB,EUGEDA,EUGEDC,EUGEDE,EUGEEA,KIBASE,WHITMO,DECABL,EUGEEB,EUGEEC,EUGEED,EUGEEE,EUGEEF,EUGEEG,EUGEEH,EUGEEI,EUGEEJ,EUGEEK,POL2EU,EUGEFA,EUGEFB,EUGEFC,EUGEFF,EUGEFV,EUGEKA,EUGEKE,EUGEKI,EUGELB,EUGESR,TRISWI)myrtaceae)myrtaceae_to_penaeaceae,TERMBE)myrtales)malvids,(((((LITHSE,LITHUM,CASTBU,CASTSE,CASTTE,QUERBK,LITHDH,LITHRA)fagaceae,(ANI2BP,ANI2DI,ANI2FE)anisophylleaceae)cucurbitales_to_fagales,((((ARTOSC,PRAIFR,STREEL,PARTBR,FICUBI,FICUGE,FICUHE,FICULA,FICULS,FICUML,FICUMR,FICUOB,FICUTA,ARTOAN,ARTOBL,ARTOHA,ARTOHP,ARTOIN,ARTOKE,ARTONI,ARTOOB,ARTOOD)moraceae,(GIROHI,GIRONE,GIROSU)cannabaceae)cannabaceae_to_urticaceae,ZIZYGR)rhamnaceae_to_urticaceae,(PRUNAR,PRUNST)rosaceae)rosales)rosales_to_fagales,((XANTPA,XANTPD,XANTRE,XANTSP,XANTST,XANTUB,XANTUH,XANTAD,XANTAF,XANTAM,XANTBE,XANTBL,XANTDH,XANTDR,XANTDT,XANTEL,XANTGR,XANTHA,XANTLI,XANTMC,XANTNL)polygalaceae,(COPAPA,PARKHA,CRUDRE,CRUDSU,MILLVA,PARKSI,ARCHJI,ARCHMI,DIALKU,FORDFI,FORDGI,PITHSP,KOOMEX,KOOMMA,ORMOSU)fabaceae)fabaceae_to_polygalaceae)nitrogenfixing,((((((ATUNEX,PAR1EL,PAR6UR,MARACO,KOSTHE)chrysobalanaceae,(TRI1BH,TRI1HY)trigoniaceae)trigoniaceae_to_chrysobalanaceae,BHESPA,(CASEUM,DRYPXP)putranjivaceae)lophopyxidaceae_to_chrysobalanaceae,((((BACCAN,BACCDH,BACCDN,BACCHT,BACCKU,BACCLA,ANT1KE,BACCPY,ANT1LI,BACCRA,ANT1NE,ANT1VE,CLE1TP,GLOCAU,GLOCDB,BACCTF,ANT1WO,APORBE,APOREL,APORLC,APORLH,APORNI,APORSA,APORSH,APORSP,APORSY,CLE1BM,CLE1BU,CLE1SB,ELAELE,TRI3VS)phyllanthaceae,ALLABO)phyllanthaceae_to_ixonanthaceae,((MALLBU,MALLGR,MALLKO,CROTTP,ENDODI,EUPHS1,EUPHS2,SUREMU,MALLLE,MALLLI,MOULLE,PTYCAR,PTYCCO,MACABR,BLUMBO,BLUMCA,BLUMKU,NEOSKI,NEOSSU,PTYCGL,PTYCGR,PIMEGR,TRI3CA,KOILLO,TRI3ME,TRI3TE,AGROLO,MACACO,MACAGI,MACAHY,MACAKI,DIMODE,MACALA,MACAPR,MACARE,MACATL,MACAWI,ELATTA)euphorbiaceae,TRI2MA)peraceae_to_euphorbiaceae)peraceae_to_ixonanthaceae,(((RINOLA,RINOAN,RINOBE)violaceae,(XYLSSN,CASECB,CASEGR)salicaceae)goupiaceae_to_salicaceae,(RYPABU,EUPHS3,HYDNDT,HYDNKU,HYDNLL,HYDNRP)achariaceae)achariaceae_to_salicaceae)humiriaceae_to_ixonanthaceae,(((((MESUHE,MESUOB,MESURA,MESUSL,MESUSN,CALOBU,CALOCO,CALODE,CALOFE,CALOFI,CALOGR,CALOIP,CALOMA,CALOPU,CALOQU,MAMMWO,CALOSL,CALOSO,CALOSU,CALOWA,CALOBA,CALOBB)calophyllaceae,(CRATAR,CRATFO)hypericaceae)calophyllaceae_to_podostemaceae,(GARCEU,GARCHA,GARCOB,GARCPE,GARCRE,GARCUL,GARCWM)clusiaceae)bonnetiaceae_to_podostemaceae,(GOMPSE,BRACHO)ochnaceae)ochnaceae_to_podostemaceae,(CTENPA,(PELLAX,CARABR,CARACO,GYNOAX)rhizophoraceae)ctenolophonaceae_to_rhizophoraceae,(IRVIMA,GALEFU)irvingiaceae_to_pandaceae)ctenolophonaceae_to_podostemaceae)malpighiales,((SARCDI,SARCGL)oxalidaceae,(ELAEDB,ELAEDK,ELAEDP,ELAEUT)elaeocarpaceae)connaraceae_to_elaeocarpaceae)oxalidales_to_malpighiales,(MICRVA,LOPHBG,LOPHBI,LOPHGL,LOPHPL,LOPHRI,LOPHSE,KOKOLI)celastraceae)COM)nitrogenfixing_to_COM)malvids_to_fabids,(((((((((ALSTAL,TABEBL,TABEMA)apocynaceae,FAGREL)gentianaceae_to_apocynaceae,NORRMA)loganiaceae_to_apocynaceae,(PORTAP,PRISSP,MUSSBC,NAUCSE,NAUCWT,CANHCO,CANTHI,SAPRAR,PSYCML,TARECU,IXORCC,IXOREL,IXORGF,IXORGL,CHASYE,PETUBR,RANDBR,PETURO,RANDSE,GAERBL,GAERBO,GAERGR,GAERTL,TIMOFL,TIMOWA,LASIBO,RENNBR,RENNEL,GARPLO,UROPAR,UROPCO,UROPGH,UROPGL,UROPGR,UROPSR,HAIRSE)rubiaceae)gentianales,(ERYCCR,ERYCGL)convolvulaceae,(VITEBB,VITEGA,TEIJBN,TEIJHO,TEIJPT,TEIJSI,TEIJSN,CALLHA)lamiaceae)boraginales_to_solanales,((VERNAR,POL2BL)asterales_to_paracryphiales,(((GOMPQU,STEMBE,STEMDB,STEMDS)stemonuraceae,GONOMN)cardiopteridaceae_to_stemonuraceae,ILEXCY)aquifoliales)campanulids)lamids_to_campanulids,((((PALALE,PALAWA,MADHER,MADHLO,MADHNL,MADHPU,MADHSR,MADHUT,PAYEAC,PAYESN,PLANLI,PLANMA,PLANRM,GANUKI,GANURE,NYATLA,NYATSU,PALABE,PALACL,PALACO,PALAEL,PALAGU,MADHBO)sapotaceae,((DIOSDA,DIOSDE,DIOSDI,DIOSDK,DIOSEL,DIOSFR,DIOSGR,DIOSHA,DIOSHO,DIOSIS,DIOSME,DIOSMI,DIOSMU,DIOSNI,DIOSPE,DIOSPI,DIOSSU,DIOSAP,DIOSBI,DIOSBO,DIOSBT,DIOSBU,DIOSBX,DIOSCF,DIOSCL,DIOSCO)ebenaceae,(ARDIBR,ARDICO,ARDIMG,ARDIMO,ARDISH,ARDITI)primulaceae)ebenaceae_to_primulaceae)sapotaceae_to_primulaceae,(SAURHE,SAURRI)actinidiaceae,(ADINDM,TERNBA,TERNFO,TERNME)pentaphylacaceae)sladeniaceae_to_ericaceae,(BARRCU,BARRDO,BARRSA,BARRSC)lecythidaceae)polemoniaceae_to_ericaceae)ericales_to_asterales,(MASTCA,ALANEB,ALANUT)cornaceae)asterids,((ANACFR,STROGR,STROPL,STRORP,SCORBO)olacaceae,SCLEWA)ximeniaceae_to_santalaceae)santalales_to_asterales,(DILLEX,DILLHI,DILLWI)dilleniaceae)superrosids_to_superasterids,((MELIRE,MELISU)sabiaceae,HELIAR)proteales)proteales_to_asterales,DRA2SL)poales_to_asterales,((((XYLOBP,MEZZDN,MEZZDT,MEZZGR,POLYST,SAGEEL,POLYTE,POLYWA,POPOFU,POPOPI,POPOTO,ENICGR,ENICSP,GONIBC,GONIMA,GONISN,XYLOCA,XYLODM,XYLOFE,XYLOMG,XYLOML,MONOEU,MONOMA,CYATCA,CYATHA,CYATMA,CYATRI,PSEVMA,PSEVSE,GONIUM,GONIUV,GONIVE,GONIWT,NEOUAC,SEMUDH,SEMUPT,PHAECR,SEMUWB,OROPSN,MEIOVI,POLYBB,POLYCA,POLYGL,POLYHL,POLYIN,POLYJE,POLYLT,POLYSA)annonaceae,(MAGNAS,TALAGI,TALAGR,TALAJA)magnoliaceae)magnoliaceae_to_annonaceae,(HORSFR,HORSPO,HORSSP,MYRILO,MYRITE,KNEMBR,KNEMDH,KNEMSK,GYMNBA,GYMNEU)myristicaceae)magnoliales,((EUSIME,EUSIZW,LITSBE,LITSBL,LITSDM,LITSDP,LITSDS,LITSFI,LITSFO,LITSNA,LITSOR,LITSRY,BEILDB,BEILDL,BEILSL,BEILTE,CRYCDH,CRYCHJ,MEDAAT,MEDABM,ACTIBI,ACTIDP,ACTIMA,ACTINE,LITSSE,LITSSM,LITSWO,MEDABU,MEDACH,MEDADB,MEDADK,MEDAHA,MEDAHK,MEDAKE,MEDAKL,MEDAKP,MEDALH,DEHACU,ALSEKE,ALSETA,MEDAPM,MEDAST,MEDAUE,CINNST,CINNTI,ENDICL,ENDICO,ENDIDP)lauraceae,KIBASN)monimiaceae_to_lauraceae)magnoliales_to_laurales)magnoliales_to_asterales,GNETGN);
raxml_bipartition = ((((((DILLWI:0.01383644496,(DILLHI:1.0000005e-06,DILLEX:0.02700196806)37:0.01451609176)100:0.2874058803,((((((((((ALSTAL:0.1325331557,(TABEMA:1.0000005e-06,TABEBL:0.04616031393)100:0.1227907796)100:0.08337790831,FAGREL:0.3350862776)100:1.0000005e-06,NORRMA:0.439854275)100:0.0230873138,((((LASIBO:0.007827140066,PRISSP:0.007796403594)100:0.253626904,(GARPLO:0.0399279232,((PSYCML:0.2049710979,((GAERBL:0.001853799812,GAERTL:1.0000005e-06)89:0.01016136537,(((RENNBR:0.0174579098,RENNEL:0.01460053931)94:0.005125304478,CHASYE:0.01305407681)98:0.02050743923,GAERGR:0.02578747412)42:0.004580315937)69:0.02558640444)54:0.01023783367,GAERBO:0.1912189722)99:0.1228625319)100:0.09620102644)93:0.02624950573,((UROPAR:1.0000005e-06,UROPCO:0.04125061515)40:0.003806947298,((UROPGH:0.007395171409,UROPGR:0.02734461956)73:0.007218666323,(UROPGL:0.02731542319,UROPSR:0.05221177971)92:0.0179315469)64:0.004316421382)100:0.1046859288)99:0.06024282448,((((IXORGF:0.006782822034,((IXOREL:0.002050644328,IXORCC:0.00205272339)63:0.002054785925,IXORGL:1.0000005e-06)97:0.009303150427)100:0.04437009519,CANTHI:0.06716060873)99:0.01811954864,(((CANHCO:0.001906604956,SAPRAR:0.01450195059)99:0.04142737067,(HAIRSE:1.0000005e-06,PORTAP:0.05311810638)96:0.07027713655)47:0.006995524913,(PETUBR:0.08158702006,PETURO:0.1192493141)96:0.0554286813)93:0.02075884504)100:0.08692322074,(((RANDBR:0.01578958283,(NAUCWT:0.025041127,NAUCSE:1.0000005e-06)92:0.02747356101)11:1.0000005e-06,MUSSBC:0.02415625525)99:0.05895535604,(RANDSE:0.01648993591,(TIMOFL:0.080481857,(TIMOWA:1.0000005e-06,TARECU:1.0000005e-06)96:1.0000005e-06)90:0.03372479294)99:0.07794698124)99:0.04953378158)60:0.01029627303)100:0.104477553)100:0.0729463929,((CALLHA:0.2702423357,(VITEBB:1.0000005e-06,((((TEIJHO:0.00900596918,TEIJSI:0.02145689917)89:0.009241244077,(TEIJPT:0.003882084137,TEIJBN:1.0000005e-06)51:1.0000005e-06)89:0.01371610771,TEIJSN:0.01874014239)97:0.0184049435,VITEGA:0.01047469738)74:0.01507005865)100:0.1601317601)100:0.1608234564,(ERYCCR:0.001635039094,ERYCGL:0.001609143675)100:0.4478848909)59:0.01492290141)100:0.07282998825,((VERNAR:0.3349559704,POL2BL:0.1935572056)100:0.05144544638,(((GOMPQU:0.01908779044,(STEMDB:0.02738038549,(STEMDS:1.0000005e-06,STEMBE:0.002822701542)99:0.0281525423)100:0.01454929333)100:0.2256916615,GONOMN:0.1749259386)100:0.09677318159,ILEXCY:0.2416813424)100:0.02317867334)100:0.01254505921)100:0.03191746536,(((((TERNFO:0.001504986023,TERNME:0.01274311481)99:0.01500823043,TERNBA:0.09095700599)96:0.01567000626,ADINDM:0.04949055023)100:0.02108276392,((SAURHE:0.124691138,SAURRI:0.02259283227)100:0.09172910285,((MADHUT:0.01497636766,(((PALAGU:0.01132247623,((PALAWA:0.01517863572,(PALACL:0.01893019561,PALAEL:0.01896373471)75:0.007355141245)47:0.003794583015,PALABE:1.0000005e-06)15:1.0000005e-06)37:0.007538384202,((((PALACO:1.0000005e-06,MADHPU:1.0000005e-06)34:1.0000005e-06,(MADHLO:0.00376492782,((NYATLA:0.01515756424,((MADHNL:0.01216817073,PLANMA:1.0000005e-06)43:1.0000005e-06,MADHSR:1.0000005e-06)50:0.006831240582)13:1.0000005e-06,MADHBO:0.02868458702)51:0.003769833088)5:1.0000005e-06)2:1.0000005e-06,GANUKI:1.0000005e-06)19:1.0000005e-06,((PLANLI:0.008598453024,PLANRM:1.0000005e-06)38:0.001305635449,(NYATSU:0.0832213107,(GANURE:1.0000005e-06,((MADHER:1.0000005e-06,PAYESN:0.03698622361)54:0.0001170288218,PALALE:1.0000005e-06)7:1.0000005e-06)2:1.0000005e-06)0:1.0000005e-06)1:0.009148490861)4:0.003084644965)29:0.003080144273,PAYEAC:0.1232510745)60:0.009482533524)100:0.07614175765,((DIOSDE:0.01278452213,((((DIOSBX:0.04959045772,(DIOSMU:0.01385123329,DIOSIS:0.02582361059)51:0.01220696723)2:1.0000005e-06,((DIOSSU:0.003789461461,(DIOSBI:1.0000005e-06,DIOSDA:1.0000005e-06)51:1.0000005e-06)79:0.01186187694,(DIOSGR:0.02041922931,(DIOSME:0.1510887416,(DIOSMI:0.06129760903,DIOSCL:0.01840736143)39:1.0000005e-06)42:0.01220737278)24:0.002810866393)29:0.004484067144)10:0.004456272413,((((((DIOSAP:0.02549145473,DIOSPE:0.01998322721)38:0.006501250397,(DIOSBT:0.04184895201,DIOSCF:0.05444277426)28:0.008268711152)2:1.0000005e-06,DIOSBO:0.06140190055)6:0.00419498535,DIOSDK:0.02909325043)11:0.007316885634,DIOSDI:0.05808427627)4:0.002624337739,DIOSBU:0.01346723974)8:0.00585978846)1:0.001584041736,((DIOSCO:0.0193379452,(DIOSHA:0.01916532312,(DIOSPI:1.0000005e-06,DIOSEL:0.007254065709)17:0.003928257014)10:1.0000005e-06)10:1.0000005e-06,(DIOSNI:0.01884227426,(DIOSHO:0.04163467207,DIOSFR:0.01277889053)9:0.007464046898)2:0.002687768933)4:0.006440963631)44:0.004658100767)100:0.096920978,((ARDISH:0.008618367335,ARDIMO:0.08168132903)21:1.0000005e-06,((ARDITI:0.01375305227,(ARDICO:0.001403832434,ARDIMG:0.001403029379)87:0.004220260173)66:0.002978777452,ARDIBR:0.03179251132)61:0.004018434835)100:0.3391695715)100:0.01159514769)100:1.0000005e-06)92:0.002648898473)100:0.01230074902,(((BARRDO:0.01916810613,BARRSA:1.0000005e-06)67:1.0000005e-06,BARRCU:0.008514365294)61:0.006772678936,BARRSC:0.06033950789)100:0.1731811028)100:0.1334950375)100:0.007058840512,(MASTCA:0.08172883119,(ALANUT:0.0308106721,ALANEB:0.03191935963)100:0.1629965559)100:0.04641111745)100:0.04909855783,((ANACFR:0.3091603427,((STROPL:0.1515706901,(STRORP:0.003014857135,STROGR:1.0000005e-06)84:1.0000005e-06)100:0.05090140773,SCORBO:0.03952415519)100:0.1446792901)100:1.0000005e-06,SCLEWA:0.4424349191)100:0.04543343396)100:0.01515337702,((((((((((GREWCI:1.0000005e-06,GREWST:1.0000005e-06)43:1.0000005e-06,(GREWBL:0.02053583962,GREWBS:0.002291089933)31:0.001510897633)17:1.0000005e-06,GREWLA:0.05077048283)40:0.004541797514,(GREWFB:1.0000005e-06,GREWGR:1.0000005e-06)71:0.004432612592)99:0.1544276336,((PEN2LG:0.02391937833,(((PEN2BO:0.01188377217,PEN2CN:0.0341414602)61:1.0000005e-06,PEN2LA:0.006683844804)54:0.0008507190507,PEN2AD:0.01341043844)97:0.01586629405)99:0.06867405707,((((HERIEL:0.01653077545,(HERIAU:0.004469575741,(HERISU:1.0000005e-06,HERIBO:0.005054394385)42:0.003007490686)84:0.01522783343)70:0.01092608002,((STERSB:0.02010095106,(STERRM:0.003781053918,STERHO:0.01962044924)79:1.0000005e-06)71:0.01005314981,STERMA:0.01691520258)75:0.02009457893)74:0.005115069387,((SCAPBO:0.06009013127,SCAPMA:0.004347879154)93:0.004963380385,(PTE2TU:0.02030277289,STERHI:1.0000005e-06)91:0.01103520528)84:0.01543705733)96:0.05129312717,((SCHOAC:0.0115943104,SCHOGL:0.02760366481)99:0.02796382325,(LEPTCA:0.1556864355,(COELGR:0.0339345355,((DURILL:0.01148575483,DURIGR:0.01919483063)64:0.009317677215,NEESST:0.01962465083)57:0.0125482718)99:0.1273400473)42:0.01248588375)10:1.0000005e-06)91:0.05395184603)89:0.02443851422)100:0.1185723147,((DRYOAR:0.004234031498,DRYOLA:0.01028152564)93:0.02072762782,((ANI2GR:0.01865787537,(COTYMX:0.02004577339,(VATIBA:0.005254715824,(VATIOO:0.002516414279,(((VATIOM:1.0000005e-06,((VATINT:1.0000005e-06,VATISA:0.008831497297)65:0.008950526405,VATIOC:0.0006624072889)21:0.001813815303)54:0.004998919907,VATIMI:1.0000005e-06)45:1.0000005e-06,VATIOI:1.0000005e-06)36:1.0000005e-06)64:0.03991461674)86:0.01652961414)85:0.01098492306)86:0.02059014398,((((DIPTGL:0.002484192672,((DIPTGE:1.0000005e-06,DIPTCT:0.009634836536)78:0.002464440605,DIPTPA:0.007488936206)49:0.002458740143)22:1.0000005e-06,(DIPTBO:1.0000005e-06,DIPTAC:1.0000005e-06)84:0.002491982706)59:0.002475812292,DIPTCR:0.04541094192)98:0.04900948684,((((PAR2PA:0.002450949598,PAR2SM:0.002518783954)99:0.02308308737,(SHORLA:0.0071878006,((SHORPT:1.0000005e-06,((SHORAM:0.002525534874,(((SHORFY:1.0000005e-06,SHORPL:1.0000005e-06)11:1.0000005e-06,SHORPO:1.0000005e-06)5:1.0000005e-06,(SHORHO:1.0000005e-06,SHORFG:1.0000005e-06)10:1.0000005e-06)34:1.0000005e-06)77:0.002527488301,SHORXA:0.007616314494)61:0.002520127317)68:0.00251860413,SHORMU:0.002519935655)75:0.002909972656)94:0.01539908017)89:0.03772130636,((((SHORBI:1.0000005e-06,(SHORAS:1.0000005e-06,SHORLO:1.0000005e-06)95:0.004944603156)98:0.01231105335,((SHORSU:0.009951800834,((SHORAV:1.0000005e-06,SHORDM:1.0000005e-06)21:1.0000005e-06,SHORGE:1.0000005e-06)88:1.0000005e-06)95:0.007441148899,SHORIN:0.00493136318)44:1.0000005e-06)10:1.0000005e-06,((SHORHA:1.0000005e-06,SHOREX:1.0000005e-06)93:0.007360226363,(SHORFO:1.0000005e-06,SHOROB:1.0000005e-06)90:1.0000005e-06)50:0.002449413292)97:0.01196141961,((SHORAR:0.0071342358,((SHORZ1:0.003318321497,((SHORCU:0.004945561741,SHORML:0.00493049469)62:0.002442249313,((SHORAL:1.0000005e-06,(SHORKU:0.002464625054,((SHORFL:0.002466871469,SHORPU:1.0000005e-06)11:1.0000005e-06,SHORMM:1.0000005e-06)21:1.0000005e-06)11:1.0000005e-06)6:1.0000005e-06,(((SHOROT:0.007433467469,SHORFE:0.004930896278)25:1.0000005e-06,SHORBE:0.01238544669)42:0.002458264751,SHORZ3:0.01998524808)16:1.0000005e-06)7:1.0000005e-06)19:1.0000005e-06)10:0.002442472038,(SHORAT:1.0000005e-06,(SHORQU:0.007420997729,(SHORRB:1.0000005e-06,SHORPV:1.0000005e-06)83:1.0000005e-06)85:1.0000005e-06)73:0.007405405524)44:1.0000005e-06)57:0.002331995445,(SHORRU:0.010179664,(((SHORP2:0.007352893741,SHORJO:1.0000005e-06)80:0.00244163928,SHORMB:0.002470760565)96:0.009823016681,SHOROV:1.0000005e-06)51:0.002448889416)90:0.004916635542)90:0.01216829812)58:0.002419812377)77:0.01300494642,((SHORAG:0.002649165801,SHOROC:0.002628098749)99:0.01300697624,((HOPEMI:1.0000005e-06,HOPEDR:1.0000005e-06)61:0.007892881168,((HOPEBE:0.02051410202,HOPEBR:0.005089194022)68:0.007630614782,(HOPEPT:0.005157246775,HOPEME:0.007656476139)46:1.0000005e-06)71:0.007350152436)81:0.0196540115)90:0.01163264827)64:0.009712732308)67:0.005317249825)69:0.00619324505)100:0.2686381421)100:1.0000005e-06,(((((((GONYST:1.0000005e-06,GONYNO:0.003380115537)18:1.0000005e-06,GONYCO:1.0000005e-06)3:1.0000005e-06,(GONYLU:0.03330234356,GONYBO:1.0000005e-06)90:0.005012843031)87:0.005693062307,GONYMN:0.007665380707)19:1.0000005e-06,GONYAF:0.01458372833)80:0.004384444089,AQUIKE:0.01733613357)99:0.03251227741,(AQUIMA:0.01612544499,AQUIBE:0.04657913351)100:0.1039888824)100:0.1740682734)100:0.1587755644,(((((XERONO:0.03165919232,(POMEPI:0.006228186967,((NEPH04:0.004602312566,NEPH09:0.008563719475)87:0.01335190419,(NEPH05:0.01688776755,(NEPH07:0.009157539943,NEPH11:0.001507360114)100:0.007635302217)28:1.0000005e-06)92:0.006092307098)96:0.004618517217)59:1.0000005e-06,(PARNXE:0.02375730334,(NEPH12:0.04719835953,XEROBL:0.01275094465)53:0.01175732138)56:0.01269608901)64:0.009968135977,(LEPITE:0.02057071719,((LEPISE:1.0000005e-06,LEPIBL:0.006436067313)49:1.0000005e-06,LEPIFR:1.0000005e-06)100:0.01816810916)85:0.01435852928)100:0.2256679709,(((WALSDE:0.008047491933,(WALSGR:0.02290262651,(WALSPI:0.01811742129,WALSME:1.0000005e-06)70:0.006902168102)89:0.009504523521)100:0.0757721899,((((AGLAKB:0.001438140058,WALSCH:0.004277627347)97:0.01332358155,AGLATB:0.01214526367)34:0.002761698744,((AGLATI:0.004133995084,((((AGLASG:0.007343151811,(AGLAMS:1.0000005e-06,AGLAEM:0.002025318882)4:0.00460604144)10:0.003905492585,((AGLACK:0.007046998267,AGLACB:0.002858329578)57:0.003254539442,(SEGADT:0.00718617558,LANSHJ:0.02014218323)10:0.003276993953)8:0.006612794199)13:0.006665184914,((AGLAPS:1.0000005e-06,AGLAOT:1.0000005e-06)58:0.00680902918,AGLARK:1.0000005e-06)39:0.001357890275)3:1.0000005e-06,(LANSHI:1.0000005e-06,AGLATE:0.007207571507)64:0.002868970755)27:0.007179082678)12:1.0000005e-06,REINHU:0.02251393043)8:1.0000005e-06)41:0.004322823887,((CHISSH:0.03585286456,AGLASA:0.01063089668)68:0.03369386499,((((DYSOHA:0.03617965581,AGLAKH:0.0888159393)20:0.00468863256,(AGLASH:0.0240844755,AGLABO:0.002919873611)86:0.004481533768)8:3.114471785e-05,REINCA:0.01206026878)21:0.002852744181,(((CHISBE:0.002955932988,AGLASR:0.001474142527)59:0.001479764676,AGLALH:1.0000005e-06)82:0.004434137342,((CHISMB:0.02864360001,CHISME:1.0000005e-06)77:0.009021540221,(CHISKU:0.07220109338,CHISVE:0.01031666846)43:0.01265980472)38:0.005831876503)14:1.0000005e-06)12:0.005734171306)25:1.0000005e-06)72:0.01519991671)100:0.1368198467,((EURYLO:0.01982267217,QUASBO:0.05526690044)100:0.1022550587,GLYCSU:0.1954904258)100:0.09643415953)100:0.07866791624)100:0.0077417873,(((PEN1MO:0.06513599712,(((((RENGGL:0.03295838076,((RENGKE:0.00331517979,((SEMEDK:0.007079826371,RENGBU:0.03916714981)28:1.0000005e-06,SEMETP:0.006154946936)98:0.01731487278)81:0.01460904753,((((MANGFO:1.0000005e-06,(MANGHA:0.01366063867,MANGQU:0.001539453475)69:0.006323244932)87:0.01272509847,BOUEOP:0.00987393592)81:0.02269470437,(SEMERU:0.02792890638,(GLUTBH:0.0210101304,(RENGSE:1.0000005e-06,(RENGUJ:0.004822016998,GLUTAP:1.0000005e-06)17:1.0000005e-06)38:0.002392719685)61:0.008172485684)65:0.0235189388)52:0.01852299031,(PAR4MA:0.04077375494,(PARHSM:0.004638999597,PAR4IN:0.02067524576)82:0.007083395689)61:0.006936580396)32:0.005827473927)12:0.003163400055)24:0.001063552854,(MELAYE:0.004466953162,MELAEL:0.01837831167)47:0.002235091373)6:1.0000005e-06,RENGBM:1.0000005e-06)4:1.0000005e-06,RENGAP:0.001107356956)13:1.0000005e-06,(MELAAU:0.01727504953,RENGBK:1.0000005e-06)47:0.002241843695)99:0.1877978971)9:1.0000005e-06,(BUCHSE:0.0435110817,BUCHAL:0.05798477398)98:0.1130924193)100:0.01050769715,(((SANTTW:0.02238549387,(DACRBL:1.0000005e-06,DACRAP:0.005987618548)21:1.0000005e-06)8:0.003544355898,(((DACREX:1.0000005e-06,((((DACRKU:0.02555663294,SANTTM:0.01686679351)12:0.004186831927,(DACRRO:0.01979661126,SANTAP:0.009180279896)31:0.009656334236)8:0.003293905232,SANTME:0.1460231177)13:0.007609037657,SANTWA:1.0000005e-06)2:0.00387550421)1:1.0000005e-06,DACRBM:1.0000005e-06)0:1.0000005e-06,((SANTLV:1.0000005e-06,SANTGB:0.02492462744)12:0.00497744835,(DACRDR:0.0323309539,((CANAPR:0.007802975703,CANATO:0.003807126576)82:0.01360804534,(CANABB:1.0000005e-06,CANAPI:0.03958552435)51:1.0000005e-06)59:0.01332416853)5:1.0000005e-06)1:0.005433501965)29:0.005383620505)51:0.03610604459,TRIOMA:0.04515641587)100:0.1205386799)100:0.1064349337)100:0.1556822076)100:0.009999545982,(((((PTENMU:0.1511183984,PTENDT:1.0000005e-06)100:0.1419108485,((MEMEGA:0.0321241659,MEMESC:0.05303617877)99:0.02018728281,(MEMEDT:0.04088050261,LIJNLA:0.01776432299)17:1.0000005e-06)99:0.1422772827)100:0.2942774387,CRY2CU:0.2408474956)100:0.05777899464,(WHITMO:0.05314588976,((((((EUGEEC:1.0000005e-06,EUGEEE:0.00137688823)68:0.0007379460453,EUGEAB:1.0000005e-06)97:0.01060542519,(EUGEEI:0.02066602122,EUGEVS:0.00327476504)55:0.003117347414)65:0.004214235409,(((((EUGEFA:1.0000005e-06,EUGEFB:1.0000005e-06)88:0.006116141866,(EUGEKE:0.02290461201,((EUGEFC:0.01135254151,EUGEUK:0.003778673533)38:1.0000005e-06,EUGEAG:0.004149424591)35:0.002062082545)3:0.004049875769)0:1.0000005e-06,(EUGEBC:0.006124778665,(EUGECG:0.00920080207,(EUGEDC:1.0000005e-06,KIBASE:1.0000005e-06)33:0.0113987277)12:0.003065156136)6:0.002027048916)1:0.00203832356,(((EUGEDA:0.01210183246,EUGEDE:0.002401584249)81:0.01153222067,POL2EU:0.2415606541)11:0.002540622344,(EUGEKI:0.04470290064,((EUGEBA:0.00360023109,EUGEAH:0.0009857282079)47:0.001038724151,(((DECABL:0.009562390965,((EUGEEB:1.0000005e-06,EUGEFV:0.01861849723)44:0.007373088583,EUGEKA:0.01857571992)13:1.0000005e-06)11:0.005912961625,(((EUGELB:0.01646536121,((EUGECE:1.0000005e-06,EUGESS:1.0000005e-06)46:0.153431405,EUGEEA:0.01475695789)26:0.01858546807)5:0.005814774335,EUGESR:0.01251909613)0:0.002312022244,(((EUGEDB:0.002019019539,EUGEWB:0.01883417896)94:0.008256842835,EUGEEG:0.006115804176)9:1.0000005e-06,EUGECD:0.02164186623)10:0.00200691479)0:0.002348541355)0:1.0000005e-06,(EUGECB:1.0000005e-06,EUGECA:0.002692994554)38:0.001376120265)0:1.0000005e-06)3:0.004309410413)1:1.0000005e-06)1:1.0000005e-06)3:1.0000005e-06,EUGEFF:0.008191154231)28:0.008756080897)18:1.0000005e-06,(((EUGEEK:1.0000005e-06,EUGEEH:1.0000005e-06)97:1.0000005e-06,EUGEEF:1.0000005e-06)81:0.02780580647,(EUGEED:1.0000005e-06,EUGEEJ:1.0000005e-06)97:0.01318661729)31:0.002275479502)72:0.01458225255,TRISWI:0.08294551729)61:0.0214123199)100:0.1613194806)100:0.03682160181,TERMBE:0.41172962)100:0.06951711569)100:0.02338614343,(((((((LITHUM:0.02953452305,(CASTBU:0.04808041877,CASTTE:0.00416130231)73:0.01257762765)23:1.0000005e-06,(CASTSE:0.02861207544,(LITHSE:0.007341226147,(LITHDH:0.01358693133,LITHRA:0.004126066418)88:0.014116303)12:1.0000005e-06)66:0.01071965956)75:0.00174378613,QUERBK:0.03410353545)100:0.329157304,(ANI2DI:0.01869327772,(ANI2FE:1.0000005e-06,ANI2BP:1.0000005e-06)95:0.09333184641)100:0.415240933)100:0.007300073768,(((((((((ARTOKE:0.04250764135,(ARTOAN:0.02196845045,ARTOHA:1.0000005e-06)10:1.0000005e-06)51:0.005471716204,ARTOOD:0.005936514749)79:0.009090093535,ARTOIN:0.00534030058)64:0.01088871851,(STREEL:1.0000005e-06,PRAIFR:0.04127283386)97:0.0183596855)31:1.0000005e-06,((ARTOBL:0.0224426719,(ARTOHP:0.006609759982,ARTONI:0.003290574357)99:0.01813233795)96:0.01298425362,(ARTOOB:0.08514866155,ARTOSC:0.01107999029)73:0.01991262568)58:0.008625847564)98:0.06638964476,((((FICULS:1.0000005e-06,FICUML:0.03821416719)48:0.003376596652,FICULA:1.0000005e-06)18:0.002000278457,(FICUTA:0.01549325082,(FICUMR:1.0000005e-06,((FICUHE:1.0000005e-06,FICUOB:0.001697664049)88:0.003308414654,(FICUBI:1.0000005e-06,FICUGE:1.0000005e-06)62:0.01147753826)20:7.156954736e-06)4:0.003249684515)9:1.0000005e-06)99:0.06996275685,PARTBR:0.08819257412)79:0.00980891491)100:0.1023923255,((GIROSU:1.0000005e-06,GIRONE:1.0000005e-06)99:0.2233776036,GIROHI:0.0389641526)100:0.1497017147)100:0.07874251428,ZIZYGR:0.2126740079)100:0.06003398755,(PRUNAR:0.1648409404,PRUNST:0.03048376313)100:0.2487661779)100:0.07545148404)100:1.0000005e-06,((((XANTSP:0.05093374818,XANTDR:0.01671108108)9:1.0000005e-06,(((XANTPA:0.001829055872,XANTDH:0.007346956956)23:1.0000005e-06,(XANTST:1.0000005e-06,XANTAD:0.001175810021)5:0.0006512066791)6:1.0000005e-06,(((XANTUH:0.0450306996,XANTRE:0.005491438741)19:1.0000005e-06,XANTGR:0.001827479335)38:0.003709887606,(XANTPD:1.0000005e-06,XANTBE:1.0000005e-06)100:0.0110519208)24:0.001784024155)11:0.005365917485)27:0.01183018696,(((XANTNL:1.0000005e-06,XANTLI:1.0000005e-06)64:0.008283041608,((XANTMC:0.003679357931,(XANTAF:1.0000005e-06,(XANTHA:1.0000005e-06,XANTUB:1.0000005e-06)68:0.002040512016)79:0.004151519939)22:1.0000005e-06,XANTEL:1.0000005e-06)72:0.003982485326)51:0.01172314741,(XANTBL:1.0000005e-06,(XANTAM:0.03042634449,XANTDT:0.0369781854)30:0.004725387178)34:0.007374039487)19:0.01252950382)100:0.2947155334,((COPAPA:0.295882451,(DIALKU:1.0000005e-06,(CRUDSU:0.005285393009,CRUDRE:0.001566253049)61:0.02048377085)100:0.1683611482)28:0.07232222331,((ORMOSU:0.1255225267,(MILLVA:0.22807606,(FORDFI:0.00786137061,FORDGI:1.0000005e-06)100:0.2725392971)60:0.0310431177)70:0.08533257969,((KOOMEX:0.0563945822,KOOMMA:0.02755583822)100:0.1147257612,(PITHSP:0.06074052954,((ARCHJI:0.01075901384,ARCHMI:0.005603938288)100:0.0665056339,(PARKHA:0.001805791034,PARKSI:0.06804585862)100:0.03058675964)94:0.02553514441)90:0.08519725527)58:0.03022426125)48:0.02875819722)100:0.04649517767)100:0.1039103705)100:0.02861433835,(((((((((((CALOWA:0.05945661023,CALOBB:0.02418540741)29:0.007063317791,(CALOIP:0.0351319974,((((CALOSU:0.1436346151,(CALOMA:0.006007103238,(CALOCO:0.02092099893,((CALOGR:0.174811254,(CALOFE:0.1402550339,CALOQU:0.07696481845)81:0.01848906192)82:0.0343527457,(CALOBU:0.09552157372,CALOSL:1.0000005e-06)64:0.03152581022)29:0.01561257793)39:0.01731055748)24:0.01210647181)10:0.009719968664,(CALOSO:0.083337611,CALOBA:0.006720363335)11:0.003383327907)6:0.005890379384,CALOPU:1.0000005e-06)11:0.005091402358,CALOFI:0.02565655626)10:0.006629695325)26:0.01087565073)78:0.05077119682,(MESUOB:0.01538784508,(MESURA:0.01294697207,(MESUSL:0.01689543017,(MESUHE:1.0000005e-06,MESUSN:0.002351736699)22:0.001482858749)23:1.0000005e-06)82:0.008408631138)97:0.05763924453)75:0.02043725466,(MAMMWO:0.009133923006,CALODE:0.1046669892)77:0.02134433684)100:0.07877159927,(CRATAR:0.001197963748,CRATFO:0.1785645734)100:0.2658886016)100:0.02323687888,((GARCOB:0.02057779657,GARCEU:0.02660027937)98:0.03255982805,((GARCUL:0.02274511664,GARCHA:1.0000005e-06)93:0.02638350223,(GARCPE:0.02064484377,(GARCWM:0.003797281381,GARCRE:0.003482123135)48:0.01718436321)89:0.01202247647)49:0.004105488947)100:0.2794069852)100:0.1838193213,(GOMPSE:0.1231966157,BRACHO:1.0000005e-06)100:0.1887001683)100:0.03786304468,((CTENPA:0.2046699916,(((PELLAX:1.0000005e-06,GYNOAX:0.02951652161)86:0.01975460286,CARACO:0.08641280641)81:0.04061174135,CARABR:0.08444464201)100:0.1503855996)100:0.02142623935,(IRVIMA:0.3398240394,GALEFU:0.2156611463)100:0.01018935402)45:1.0000005e-06)100:1.0000005e-06,((((((((ELAELE:0.02635440298,((BACCPY:0.1330757498,BACCAN:0.02983563603)18:0.006047695215,BACCDH:0.01858414149)12:1.0000005e-06)5:0.005148456245,(((APORSY:0.06013335139,(((APORLC:0.1395008686,(((BACCRA:1.0000005e-06,BACCKU:1.0000005e-06)14:1.0000005e-06,BACCTF:1.0000005e-06)17:0.02183097691,BACCHT:0.009293327053)10:0.01063310088)4:0.004318462609,(APORSH:0.01095020022,(APOREL:0.0108010258,APORSP:0.005372535084)43:0.005282014163)41:1.0000005e-06)7:0.01831978151,(APORLH:0.0007327486298,(APORBE:0.04805333221,(APORSA:0.02035912823,APORNI:1.0000005e-06)57:0.01466242833)43:0.02335424192)31:0.003548083647)1:1.0000005e-06)3:0.008955110799,BACCDN:0.01185670787)1:1.0000005e-06,BACCLA:1.0000005e-06)3:0.002246451642)96:0.1079775608,((ANT1WO:0.02567564094,(ANT1VE:0.01148154588,(ANT1KE:0.001610402471,ANT1NE:0.006921635264)86:0.002587119868)85:0.002602609229)71:0.002801365148,ANT1LI:0.003886407195)100:0.2018852411)98:0.05747349002,(((CLE1TP:1.0000005e-06,CLE1BU:1.0000005e-06)99:0.2207485509,(CLE1BM:0.01234023311,CLE1SB:0.04473380706)95:0.06726542986)99:0.1427081919,(GLOCAU:0.172236258,(GLOCDB:0.005391305984,TRI3VS:0.01249626709)95:0.02102138342)100:0.1686657842)98:0.04537452873)100:0.0361762087,ALLABO:0.3421214939)100:0.01886535903,(((((BLUMKU:0.02059922922,PIMEGR:1.0000005e-06)92:0.06654245409,((KOILLO:0.1551867169,((((MALLGR:0.04718218835,(MALLBU:0.06035131245,MALLLI:1.0000005e-06)51:0.01171083241)83:0.05412282669,(MALLKO:0.0531817691,(MACABR:0.003827231802,(MACAPR:0.007649903303,(((MACACO:0.02048627721,MACAGI:1.0000005e-06)21:1.0000005e-06,(((MACALA:1.0000005e-06,(MACARE:1.0000005e-06,MACAKI:1.0000005e-06)24:1.0000005e-06)62:0.003804753218,MACATL:0.02780731489)78:0.008154235751,MACAHY:0.01533823341)87:0.01646536269)65:0.01454676495,(MALLLE:0.1625050749,MACAWI:0.05311001329)13:0.03161398953)24:0.02281040091)6:1.0000005e-06)69:0.05524127403)89:0.05711221676)74:0.02992310929,((((PTYCAR:1.0000005e-06,(PTYCCO:1.0000005e-06,(PTYCGL:0.00878567917,PTYCGR:1.0000005e-06)33:1.0000005e-06)49:1.0000005e-06)68:0.03348424852,EUPHS2:0.03895642949)8:1.0000005e-06,BLUMCA:1.0000005e-06)39:1.0000005e-06,BLUMBO:0.09179863716)79:0.02430337536)60:0.004497643853,AGROLO:0.0737966667)74:0.01066840585)97:0.05015181339,((TRI3CA:1.0000005e-06,TRI3ME:1.0000005e-06)100:0.1837694933,((DIMODE:0.1627989045,(EUPHS1:0.1675509237,TRI3TE:0.07115506492)96:0.02861096011)66:0.01177131934,CROTTP:0.0909220754)97:0.04044550973)62:0.02297269025)27:0.006213969442)51:0.01948949668,((ELATTA:0.06009900616,ENDODI:0.1072680853)77:0.0217126277,(SUREMU:0.1213234835,MOULLE:0.02271141737)23:1.0000005e-06)51:0.01419754273)47:0.01146610545,(NEOSSU:0.02144023435,NEOSKI:0.02703571205)93:0.06078935549)100:0.03478591798,TRI2MA:0.1238326713)100:0.05360447409)100:0.0196805214,((((RINOLA:0.06248269678,RINOBE:0.03321794658)60:1.0000005e-06,RINOAN:0.02678735927)100:0.3293955368,(XYLSSN:0.1565310326,(CASEGR:0.1902740642,CASECB:1.0000005e-06)100:0.1700333645)100:0.08187931054)100:0.01819304999,((EUPHS3:0.03759745619,RYPABU:0.01866262047)100:0.1146441993,((HYDNDT:0.03623453191,(HYDNKU:0.003750919918,HYDNRP:0.0346333262)90:0.007333886414)100:0.05324850295,HYDNLL:0.0400648891)100:0.09203044291)100:0.06005956233)100:0.027127086)100:1.0000005e-06,((((ATUNEX:0.01976289537,(KOSTHE:0.007495343042,MARACO:0.008117486032)99:0.008889977643)93:0.01523742557,(PAR1EL:0.1411181975,PAR6UR:0.02678749794)100:0.05067018809)100:0.2568831105,(TRI1BH:0.01647951254,TRI1HY:1.0000005e-06)100:0.1895360414)100:0.107827186,(BHESPA:0.150997125,(CASEUM:0.0408041745,DRYPXP:1.0000005e-06)100:0.3455229528)47:1.0000005e-06)100:1.0000005e-06)83:0.01371625177)100:0.1011262418,((SARCDI:0.03162412286,SARCGL:0.02372761527)100:0.1127611662,((ELAEUT:0.01136889768,ELAEDP:0.01854628498)54:0.007184411898,(ELAEDK:1.0000005e-06,ELAEDB:0.01951226796)56:1.0000005e-06)100:0.1254176369)100:0.1336973867)100:0.01498613426,(MICRVA:0.236271903,((LOPHPL:1.0000005e-06,(((LOPHBG:0.0177052487,LOPHSE:0.01142996346)17:1.0000005e-06,LOPHGL:1.0000005e-06)18:1.0000005e-06,LOPHRI:0.04013785256)56:0.004865469783)99:0.03571534064,(KOKOLI:0.01647001588,LOPHBI:0.03198518629)99:0.03447270441)100:0.1727630481)100:0.2109642397)100:0.03220984134)100:0.0259150996)100:0.04876881836)75:0.02112589036)100:0.08814132469,((MELIRE:0.1246112176,MELISU:0.130884552)100:0.1099245905,HELIAR:0.2387533676)100:1.0000005e-06)100:0.05833206872,DRA2SL:0.5835348811)100:0.005584245977,(((((POLYGL:0.06195266596,((MEIOVI:0.01064733978,((MEZZDT:0.04218874499,XYLODM:0.00343263894)89:0.01412118079,((SAGEEL:0.02265853635,((PHAECR:0.007061170732,SEMUDH:0.01066228309)88:0.01045782546,((((PSEVMA:0.001761599922,(PSEVSE:0.001799504796,ENICGR:1.0000005e-06)62:0.001762159527)17:1.0000005e-06,SEMUPT:0.003526055081)90:1.0000005e-06,POLYLT:0.005278192968)89:0.006971402073,(NEOUAC:0.007032330487,(OROPSN:0.003512913772,POPOFU:1.0000005e-06)63:1.0000005e-06)98:0.01058965164)86:0.005199804353)20:1.0000005e-06)34:0.00175588521,((MEZZGR:0.02679886954,(((POLYHL:0.005230186079,POPOTO:1.0000005e-06)97:0.003498654361,POPOPI:0.003533155558)98:0.02154359649,(((POLYIN:0.0128097255,(GONIWT:1.0000005e-06,POLYBB:0.003601178801)87:0.001787850021)50:0.003529509934,(POLYSA:0.001776283649,POLYTE:0.02484180194)36:1.0000005e-06)15:0.001679735178,(POLYCA:0.01060563095,POLYWA:0.005290266329)96:0.01428441331)57:0.005252515509)26:0.001739000778)5:1.0000005e-06,ENICSP:0.03032015111)16:0.003489840872)6:1.0000005e-06)19:1.0000005e-06)62:0.01117234741,(MONOMA:0.008834539148,(POLYST:1.0000005e-06,MONOEU:1.0000005e-06)95:1.0000005e-06)98:0.00806367009)47:0.01042981779)93:0.03387784809,(((XYLOFE:0.008186156341,((POLYJE:1.0000005e-06,XYLOBP:0.001592670219)96:0.006674998709,(XYLOMG:0.007736797115,XYLOML:0.007406619961)55:1.0000005e-06)99:0.02582589123)100:0.0471453622,((GONIVE:0.00469006487,(GONIUV:0.003494870572,(GONISN:0.009060086976,GONIMA:0.005096651637)96:0.01752295157)94:0.00752543249)87:0.003138550068,(GONIBC:0.02711304372,GONIUM:0.004610356414)94:0.006502371124)99:0.1215940392)97:0.02917172361,((SEMUWB:0.02507341862,(XYLOCA:0.03740861104,MEZZDN:0.0111087032)57:0.01638664255)97:0.04399619923,(CYATCA:1.0000005e-06,((CYATHA:1.0000005e-06,CYATMA:0.003450032819)97:0.008693928293,CYATRI:0.003468500991)57:0.00172969954)97:0.03134982775)98:0.04330897092)75:0.009697886398)100:0.2137056934,(MAGNAS:0.09483282024,((TALAGI:1.0000005e-06,TALAGR:1.0000005e-06)100:0.004053854738,TALAJA:0.01598914533)99:0.02742101425)100:0.05158679822)100:0.02840883963,((GYMNBA:0.01426015723,((HORSPO:1.0000005e-06,HORSSP:0.009273670649)70:0.008036743672,MYRILO:1.0000005e-06)34:0.01654610082)15:0.005948161466,(GYMNEU:0.2393968715,(KNEMSK:0.001358843488,((KNEMBR:0.006837624226,HORSFR:0.005474376969)72:0.005187488595,(MYRITE:0.0293747704,KNEMDH:0.002384825404)4:0.001337237873)15:0.01258945312)22:0.01199816743)8:0.006300809123)100:0.229240867)100:0.009929173075,(((((((ENDICL:0.001539623361,(ENDIDP:1.0000005e-06,ENDICO:1.0000005e-06)82:0.001549104108)98:0.009328844041,(((BEILTE:0.001546579385,MEDAPM:0.001543662167)96:0.006192476024,MEDADK:0.007519820116)32:0.001494664193,(BEILSL:0.006212924678,LITSSM:1.0000005e-06)98:0.01244148415)24:1.0000005e-06)42:0.005079773893,(ALSETA:0.005925130578,MEDAKL:0.00744871738)98:0.01859533644)71:0.01293313159,(CRYCDH:1.0000005e-06,LITSFO:0.003327590926)98:0.04191694907)36:0.007735997656,(EUSIME:0.001585889049,EUSIZW:1.0000005e-06)98:0.03955328284)61:0.02202466426,((((MEDAUE:1.0000005e-06,((CINNST:0.02698156987,CINNTI:0.02669267715)51:0.009022008184,((MEDAKE:0.003829445913,ACTIDP:1.0000005e-06)26:1.0000005e-06,ACTIBI:0.005255391228)83:0.009816188204)47:0.01020163228)50:0.003235651864,((ALSEKE:1.0000005e-06,(MEDALH:1.0000005e-06,BEILDB:1.0000005e-06)96:1.0000005e-06)98:0.004531613451,((MEDABU:0.02354174387,((DEHACU:0.006291683642,BEILDL:1.0000005e-06)95:0.005752358648,(MEDAHK:0.06070435302,MEDAKP:1.0000005e-06)95:0.01231671275)81:0.007739522227)90:0.01297977638,(MEDAHA:0.01095469045,(ACTINE:0.0140533343,ACTIMA:0.01939254383)55:0.007591939285)89:0.008383300067)63:0.004722918601)67:0.007002379099)54:0.002841775575,((LITSNA:0.001808286212,(MEDACH:0.01360220006,LITSFI:0.009012750124)76:0.005897463756)94:0.006288396488,((LITSBL:0.001512291472,CRYCHJ:1.0000005e-06)58:0.001515634561,((LITSOR:0.009609334552,((LITSWO:0.001534956468,LITSSE:1.0000005e-06)72:1.0000005e-06,((((LITSDS:0.003070705405,(MEDABM:0.02372885922,LITSBE:0.01497214255)91:0.01237980022)27:1.0000005e-06,LITSDP:0.003177496349)39:1.0000005e-06,MEDAAT:0.003056359355)71:0.001520085622,LITSDM:0.009210890447)45:0.009289529993)22:0.001524815595)19:0.003065474365,LITSRY:1.0000005e-06)19:1.0000005e-06)81:0.005817301856)71:0.001500147784)100:0.04291699946,(MEDADB:0.006116474247,MEDAST:0.01403793061)81:0.008419305376)99:0.0768364255)100:0.03834255269,KIBASN:0.1058734823)100:0.0723449277)100:0.1297886217):1.096371898,GNETGN:1.096371898);
beast = ((((((((((((ACTIBI:2.20867906,MEDAKE:2.20867906):0.5200135672,ACTIDP:2.728692627):7.953624201,(CINNST:8.452318972,CINNTI:8.452318972):2.229997856):3.340439995,MEDAUE:14.02275682):0.9228507036,((((ACTIMA:2.923051796,ACTINE:2.923051796):2.302897519,MEDAHA:5.225949315):4.808857873,(((BEILDL:1.539226346,DEHACU:1.539226346):4.323090206,(MEDAHK:1.900624204,MEDAKP:1.900624204):3.961692347):2.074250853,MEDABU:7.936567404):2.098239784):1.795854695,(ALSEKE:1.006177309,(BEILDB:0.3233666321,MEDALH:0.3233666321):0.6828106764):10.82448457):3.114945644):1.719660573,((((CRYCHJ:1.10286344,LITSBL:1.10286344):6.399052513,((LITSOR:4.900086476,LITSRY:4.900086476):0.4524919323,(LITSSE:1.143667762,LITSWO:1.143667762):4.208910647):2.149337545):0.9697883063,(((LITSBE:2.234537313,MEDABM:2.234537313):1.900265325,((LITSDP:3.122164439,LITSDS:3.122164439):0.3157334682,MEDAAT:3.437897907):0.6969047314):1.541775357,LITSDM:5.676577995):2.795126264):5.380716161,((LITSFI:3.71384897,MEDACH:3.71384897):3.159204306,LITSNA:6.873053276):6.979367144):2.81284768):8.237209914,(MEDADB:10.79758211,MEDAST:10.79758211):14.1048959):14.89446141,((((((ALSETA:2.061343258,MEDAKL:2.061343258):6.523420034,((BEILTE:1.859100276,MEDAPM:1.859100276):5.933160903,MEDADK:7.792261179):0.7925021127):1.662092043,(BEILSL:1.464477341,LITSSM:1.464477341):8.782377994):2.502149863,(ENDICL:2.065303808,(ENDICO:0.4029634377,ENDIDP:0.4029634377):1.66234037):10.68370139):10.1086542,(CRYCDH:1.094033148,LITSFO:1.094033148):21.76362625):4.849411437,(EUSIME:1.00500256,EUSIZW:1.00500256):26.70206828):12.08986859):25.44476755,KIBASN:65.24170698):60.58465558,((((((CYATCA:3.765212812,((CYATHA:0.8849888873,CYATMA:0.8849888873):1.652723759,CYATRI:2.537712647):1.227500165):23.21218349,((MEZZDN:7.779925244,XYLOCA:7.779925244):5.376490886,SEMUWB:13.15641613):13.82098017):18.34357322,(((GONIBC:4.954506255,GONIUM:4.954506255):5.42597853,(((GONIMA:2.317873685,GONISN:2.317873685):2.081672065,GONIUV:4.39954575):2.836193269,GONIVE:7.235739019):3.144745767):23.56416581,(((POLYJE:0.8003911557,XYLOBP:0.8003911557):4.100633188,(XYLOMG:3.430608183,XYLOML:3.430608183):1.47041616):10.22397624,XYLOFE:15.12500058):18.81965002):11.37631892):4.883437822,((((((((ENICGR:0.7727617022,PSEVSE:0.7727617022):1.73124412,(PSEVMA:2.267381118,SEMUPT:2.267381118):0.2366247047):1.127928414,POLYLT:3.631934236):4.442279539,(NEOUAC:2.47497403,(OROPSN:1.376230652,POPOFU:1.376230652):1.098743378):5.599239745):4.312716003,(PHAECR:4.7878272,SEMUDH:4.7878272):7.599102578):2.305290465,SAGEEL:14.69222024):1.995177825,((ENICSP:14.16995725,(((((GONIWT:1.632413249,POLYBB:1.632413249):2.995966627,POLYIN:4.628379876):2.822350544,(POLYSA:5.51468485,POLYTE:5.51468485):1.93604557):1.308099031,(POLYCA:3.80626362,POLYWA:3.80626362):4.952565832):5.155421018,(MEZZGR:13.7331622,((POLYHL:1.85825737,POPOTO:1.85825737):1.849731273,POPOPI:3.707988644):10.02517356):0.1810882679):0.2557067773):2.376940191,(MEIOVI:16.30535805,(MEZZDT:6.547975837,XYLODM:6.547975837):9.757382209):0.2415393928):0.14050063):12.92818065,(((MONOEU:0.8074552062,POLYST:0.8074552062):3.535162958,MONOMA:4.342618165):25.07979247,POLYGL:29.42241063):0.193168082):20.58882863):36.33137083,(MAGNAS:33.06997825,((TALAGI:0.5008321517,TALAGR:0.5008321517):5.273744332,TALAJA:5.774576483):27.29540176):53.46579992):18.96939381,((((GYMNBA:11.81480953,((HORSPO:2.584075211,HORSSP:2.584075211):6.914888133,MYRILO:9.498963343):2.315846188):4.436914025,MYRITE:16.25172356):18.34012542,GYMNEU:34.59184897):0.132531806,(((HORSFR:1.507435306,KNEMBR:1.507435306):1.467632767,KNEMDH:2.975068073):2.709231583,KNEMSK:5.684299656):29.04008112):70.7807912):20.32119057):10.31919108,((((((((((ADINDM:33.56142467,(TERNBA:13.62621015,(TERNFO:4.01678096,TERNME:4.01678096):9.609429187):19.93521452):27.97937328,((((((ARDIBR:8.392832617,((ARDICO:1.48353994,ARDIMG:1.48353994):4.202986996,ARDITI:5.686526936):2.706305681):2.812257096,ARDISH:11.20508971):6.995736021,ARDIMO:18.20082573):33.86851813,(((((((DIOSAP:8.182806356,DIOSPE:8.182806356):5.195540386,DIOSDK:13.37834674):1.824575995,DIOSBO:15.20292274):1.004707401,(DIOSBT:12.59777379,DIOSCF:12.59777379):3.609856351):3.58993424,(DIOSBU:17.99162088,DIOSDI:17.99162088):1.805943501):3.915175096,((((((DIOSBI:0.9643401833,DIOSDA:0.9643401833):1.891949638,DIOSSU:2.856289821):11.03711636,DIOSGR:13.89340618):2.89490965,((DIOSCL:12.09888778,DIOSME:12.09888778):0.8850571926,DIOSMI:12.98394497):3.80437086):2.606803318,(DIOSBX:17.32504404,(DIOSIS:7.538211951,DIOSMU:7.538211951):9.786832087):2.07007511):3.914642153,(((DIOSCO:10.77454082,DIOSEL:10.77454082):3.523258616,DIOSPI:14.29779943):3.866509873,(((DIOSFR:13.83544436,DIOSHO:13.83544436):2.373780843,DIOSNI:16.2092252):1.701570383,DIOSHA:17.91079558):0.2535137217):5.145451995):0.4029781738):1.629908182,DIOSDE:25.34264766):26.72669621):5.00954164,(((((((((GANUKI:4.672994983,MADHPU:4.672994983):1.44103686,PALACO:6.114031843):1.479852208,MADHLO:7.593884051):4.043862189,(((MADHBO:5.890779849,MADHSR:5.890779849):1.928595452,NYATLA:7.819375301):0.2678136551,(MADHNL:5.819376328,PLANMA:5.819376328):2.267812628):3.550557284):2.346869097,((MADHER:4.93821341,PAYESN:4.93821341):7.327709045,(PLANLI:7.113637359,PLANRM:7.113637359):5.152285096):1.718692883):1.515629609,PALALE:15.50024495):1.529805988,(((GANURE:12.71981503,PALAWA:12.71981503):1.041107562,(PALACL:6.012617186,PALAEL:6.012617186):7.748305404):0.5866946835,(PALABE:8.036489409,PALAGU:8.036489409):6.311127864):2.68243366):3.191563728,(NYATSU:18.85344625,PAYEAC:18.85344625):1.368168409):5.885749433,MADHUT:26.1073641):30.97152141):1.544134073,(SAURHE:18.97687057,SAURRI:18.97687057):39.646149):2.917778371):7.634121915,((BARRCU:5.70408752,(BARRDO:4.102176708,BARRSA:4.102176708):1.601910812):12.97638434,BARRSC:18.68047186):50.494448):40.54976109,((((((ALSTAL:38.47710787,(TABEBL:10.91721208,TABEMA:10.91721208):27.55989579):22.50639379,FAGREL:60.98350166):5.377165498,NORRMA:66.36066716):14.58186705,(((((CANHCO:3.862067652,SAPRAR:3.862067652):28.43757197,((HAIRSE:7.325882599,PORTAP:7.325882599):20.68880271,(PETUBR:15.81549467,PETURO:15.81549467):12.19919064):4.284954318):7.161935361,(CANTHI:27.12266495,(((IXORCC:0.9546964549,IXOREL:0.9546964549):1.164358205,IXORGL:2.119054659):4.47896781,IXORGF:6.59802247):20.52464249):12.33891003):22.19090994,((MUSSBC:11.15883464,((NAUCSE:3.482326341,NAUCWT:3.482326341):7.234528527,RANDBR:10.71685487):0.4419797672):30.60089035,(RANDSE:11.10070173,((TARECU:0.8142303691,TIMOWA:0.8142303691):7.08498094,TIMOFL:7.899211309):3.20149042):30.65902326):19.89275994):5.598627351,(((((((CHASYE:7.261342356,(RENNBR:4.398970864,RENNEL:4.398970864):2.862371492):8.423987465,((GAERBL:1.162965617,GAERTL:1.162965617):13.56524085,GAERGR:14.72820647):0.9571233553):9.284907039,PSYCML:24.97023686):3.630943954,GAERBO:28.60118081):12.60160501,GARPLO:41.20278582):10.31165103,(LASIBO:4.66032624,PRISSP:4.66032624):46.85411061):6.73586612,((UROPAR:11.93144278,UROPCO:11.93144278):7.614161152,((UROPGH:7.993182286,UROPGR:7.993182286):6.165346681,(UROPGL:7.725938301,UROPSR:7.725938301):6.432590666):5.387074963):38.70469904):9.000809306):13.69142193):12.50093483,((CALLHA:36.58165983,(((((TEIJBN:2.499156422,TEIJPT:2.499156422):3.436533105,(TEIJHO:3.108494962,TEIJSI:3.108494962):2.827194564):3.146731136,TEIJSN:9.082420663):4.038452384,VITEGA:13.12087305):4.365017496,VITEBB:17.48589054):19.09576929):41.5807804,(ERYCCR:1.604452088,ERYCGL:1.604452088):76.55798814):15.28102881):13.93820075,((((GOMPQU:16.99866692,((STEMBE:3.37605529,STEMDS:3.37605529):5.539601417,STEMDB:8.915656706):8.083010218):41.05707258,GONOMN:58.05573951):22.820345,ILEXCY:80.87608451):22.22648093,(POL2BL:68.49475335,VERNAR:68.49475335):34.60781209):4.279104359):2.343011159):0.697749425,((ALANEB:17.58138821,ALANUT:17.58138821):50.1283517,MASTCA:67.70973991):42.71269046):3.530866964,((ANACFR:74.2376816,(SCORBO:24.77887842,((STROGR:1.64571966,STRORP:1.64571966):8.890415547,STROPL:10.53613521):14.24274322):49.45880317):6.000662559,SCLEWA:80.23834416):33.71495319):11.77882642,(((((((((((((AGLABO:6.465137393,AGLASH:6.465137393):6.918424369,(DYSOHA:13.22730049,REINCA:13.22730049):0.1562612687):1.85380993,((AGLALH:3.00831379,(AGLASR:1.240178573,CHISBE:1.240178573):1.768135216):11.17311086,((CHISKU:6.712031525,CHISVE:6.712031525):4.006990363,(CHISMB:4.791265017,CHISME:4.791265017):5.927756871):3.462402761):1.055947042):2.338211497,((((((((AGLACB:2.176963308,AGLACK:2.176963308):2.299018172,LANSHJ:4.47598148):2.710281359,((AGLAEM:3.390795743,AGLASG:3.390795743):3.702078076,(AGLAMS:5.792153462,SEGADT:5.792153462):1.300720357):0.09338902029):1.109156286,(AGLATE:2.380476251,LANSHI:2.380476251):5.914942875):0.09503699567,((AGLAOT:1.155950664,AGLAPS:1.155950664):2.632052352,AGLARK:3.788003016):4.602453106):3.377376056,AGLATI:11.76783218):0.4549018118,((AGLAKB:1.964108203,WALSCH:1.964108203):6.178111676,AGLATB:8.142219879):4.080514111):0.2494868952,REINHU:12.47222088):5.103362304):0.1133904217,AGLAKH:17.68897361):0.367395473,(AGLASA:6.731821031,CHISSH:6.731821031):11.32454805):9.670914432,(WALSDE:7.380324033,(WALSGR:4.491795514,(WALSME:1.413969793,WALSPI:1.413969793):3.077825722):2.888528519):20.34695948):33.22185013,((EURYLO:13.90979068,QUASBO:13.90979068):25.96980439,GLYCSU:39.87959507):21.06953857):14.97823436,((((LEPIBL:1.422809435,LEPIFR:1.422809435):0.08495380221,LEPISE:1.507763237):9.198754371,LEPITE:10.70651761):12.18473412,((((((NEPH04:3.529463155,NEPH09:3.529463155):3.148178282,(NEPH07:2.284770152,NEPH11:2.284770152):4.392871285):0.2817048519,NEPH05:6.95934629):3.368585407,POMEPI:10.3279317):3.972679366,XERONO:14.30061106):2.858671267,((NEPH12:5.876522486,XEROBL:5.876522486):5.757001773,PARNXE:11.63352426):5.52575807):5.731969398):53.03611628):5.613404291,(((((((BOUEOP:9.216290749,(MANGFO:4.558060463,(MANGHA:1.710820247,MANGQU:1.710820247):2.847240216):4.658230286):5.504775439,((((GLUTAP:3.896227239,RENGUJ:3.896227239):0.8947617383,GLUTBH:4.790988977):0.3238875905,RENGSE:5.114876568):3.473153132,SEMERU:8.5880297):6.133036488):3.819880479,((PAR4IN:5.625223492,PARHSM:5.625223492):6.117462195,PAR4MA:11.74268569):6.79826098):1.785856792,(((((MELAAU:3.865302205,RENGBK:3.865302205):3.888209472,RENGGL:7.753511677):1.037596204,(MELAEL:4.709927517,MELAYE:4.709927517):4.081180365):0.08641877579,(RENGAP:2.814506654,RENGBM:2.814506654):6.063020003):7.700905274,((RENGBU:5.864160459,(SEMEDK:5.395379718,SEMETP:5.395379718):0.4687807407):6.03295525,RENGKE:11.89711571):4.681316222):3.748371528):22.94715391,(BUCHAL:18.65764239,BUCHSE:18.65764239):24.61631498):9.241192326,PEN1MO:52.5151497):3.721191435,((((((CANABB:5.479722831,CANAPI:5.479722831):4.754193421,(CANAPR:3.689032706,CANATO:3.689032706):6.544883546):8.009511243,((DACRBM:12.92067057,DACRDR:12.92067057):3.867909575,SANTLV:16.78858014):1.454847351):2.086934626,(((DACREX:15.98942887,SANTWA:15.98942887):2.240745197,SANTGB:18.23017407):1.526764084,(((DACRKU:13.14382729,SANTTM:13.14382729):3.130022402,(DACRRO:11.6774078,SANTAP:11.6774078):4.596441891):1.19140623,SANTME:17.46525592):2.291682228):0.573423971):3.783840482,((DACRAP:11.2656803,DACRBL:11.2656803):6.441244731,SANTTW:17.70692503):6.407277574):8.558759327,TRIOMA:32.67296193):23.5633792):25.30443116):27.25880916,(((((ANI2GR:21.21343951,(COTYMX:15.2222731,(VATIBA:8.414811543,((VATIMI:4.30561537,(((VATINT:1.290228821,VATISA:1.290228821):1.65224607,(VATIOC:1.286518472,VATIOM:1.286518472):1.655956418):1.314797631,VATIOI:4.257272521):0.04834284884):0.05005529766,VATIOO:4.355670668):4.059140875):6.807461553):5.99116641):11.86606165,((((DIPTAC:0.8199553719,DIPTBO:0.8199553719):5.539058306,((DIPTCT:2.331670137,DIPTGE:2.331670137):3.536490552,(DIPTGL:5.239407664,DIPTPA:5.239407664):0.6287530252):0.490852989):3.909858066,DIPTCR:10.26887174):19.15703963,(((((HOPEBE:4.184802901,HOPEBR:4.184802901):2.741088271,(HOPEME:4.767642175,HOPEPT:4.767642175):2.158248997):3.129596013,(HOPEDR:1.988641474,HOPEMI:1.988641474):8.066845711):5.728339656,(SHORAG:2.6621033,SHOROC:2.6621033):13.12172354):8.295757489,(((PAR2PA:1.860201415,PAR2SM:1.860201415):10.63053453,((((((SHORAM:1.192049058,SHORFY:1.192049058):0.2861556665,((SHORFG:1.25607566,(SHORHO:1.028462793,SHORPO:1.028462793):0.2276128676):0.09597850888,SHORPL:1.352054169):0.1261505553):1.097902484,SHORXA:2.576107208):1.122479514,SHORPT:3.698586722):1.573438098,SHORMU:5.272024821):2.454649977,SHORLA:7.726674797):4.76406115):5.7972316,(((((((((SHORAL:3.020995379,SHORPU:3.020995379):1.347694333,SHORKU:4.368689712):1.03137074,SHORZ3:5.400060452):0.1366219482,SHORFL:5.5366824):0.8373501403,(((SHORBE:4.353115056,SHORFE:4.353115056):1.512155407,SHORMM:5.865270463):0.2915992457,(SHORCU:2.441033028,SHORML:2.441033028):3.715836681):0.2171628319):1.919597645,(SHORAR:7.438286923,SHOROT:7.438286923):0.8553432626):0.147881712,((SHORAT:2.517099818,((SHORPV:0.5535796729,SHORRB:0.5535796729):0.9757765619,SHORQU:1.529356235):0.9877435833):4.596491625,SHORZ1:7.113591443):1.327920455):2.262875312,((((SHORJO:1.117586974,SHORP2:1.117586974):1.164454163,SHORMB:2.282041137):2.640485188,SHOROV:4.922526325):2.105910032,SHORRU:7.028436357):3.675950853):4.991826353,((((SHORAS:0.390357768,SHORLO:0.390357768):1.75625901,SHORBI:2.146616778):5.786998061,((((SHORAV:0.9526048223,SHORGE:0.9526048223):0.2457107797,SHORDM:1.198315602):1.516276098,SHORSU:2.7145917):4.233855849,SHORIN:6.948447549):0.9851672903):0.1592984785,((SHOREX:0.497842232,SHORHA:0.497842232):3.369780735,(SHORFO:0.8648308303,SHOROB:0.8648308303):3.002792137):4.22529035):7.603300245):2.591753985):5.791616783):5.346327047):3.653589785):2.844452878,(DRYOAR:6.968876523,DRYOLA:6.968876523):28.95507752):41.78034597,(((((COELGR:14.95489324,((DURIGR:5.677548531,DURILL:5.677548531):4.281753858,NEESST:9.959302389):4.995590849):18.69027746,(SCHOAC:9.606344129,SCHOGL:9.606344129):24.03882657):1.357655313,((((((HERIAU:3.081045502,HERISU:3.081045502):0.7702541137,HERIBO:3.851299615):6.96358876,HERIEL:10.81488838):6.715703639,(((STERHO:5.041379773,STERRM:5.041379773):2.14485206,STERSB:7.186231833):4.118015438,STERMA:11.30424727):6.226344743):3.636573985,((PTE2TU:3.414504402,STERHI:3.414504402):7.712651265,(SCAPBO:6.645052747,SCAPMA:6.645052747):4.48210292):10.04001033):12.28853905,LEPTCA:33.45570505):1.547120965):8.356602905,((PEN2AD:7.603062105,((PEN2BO:5.370845392,PEN2CN:5.370845392):0.9359448416,PEN2LA:6.306790234):1.296271871):4.697245571,PEN2LG:12.30030768):31.05912124):8.632145777,(GREWBL:9.040046253,((GREWBS:6.191743198,((GREWCI:3.619451245,GREWST:3.619451245):1.666793404,(GREWFB:0.8729927514,GREWGR:0.8729927514):4.413251897):0.9054985491):2.223255879,GREWLA:8.414999077):0.6250471765):42.95152844):25.71272532):4.760630888,((AQUIBE:10.10500612,AQUIMA:10.10500612):26.27387021,(AQUIKE:10.44656695,((GONYAF:6.091262641,GONYMN:6.091262641):0.8916367908,((GONYBO:1.45404276,GONYLU:1.45404276):2.17013775,((GONYCO:2.451861816,GONYNO:2.451861816):0.5510986581,GONYST:3.002960474):0.6212200358):3.358718922):3.463667518):25.93230938):46.08605457):26.33465056):6.657079959,(((CRY2CU:72.15731512,(((LIJNLA:23.51968881,(MEMEGA:14.61968299,MEMESC:14.61968299):8.900005821):3.93511665,MEMEDT:27.45480546):20.74153486,(PTENDT:8.130969133,PTENMU:8.130969133):40.06537118):23.9609748):19.39139696,((((((((((DECABL:8.412699631,((EUGEEB:2.91474105,EUGEFV:2.91474105):3.560202315,EUGEKA:6.474943364):1.937756267):1.030413151,EUGELB:9.443112783):0.4002249085,(((EUGEAH:5.679723965,EUGECA:5.679723965):1.954318299,EUGECB:7.634042265):1.149203496,EUGEBA:8.78324576):1.060091931):2.400604292,((EUGECD:7.113070938,((EUGEDB:2.798747787,EUGEWB:2.798747787):3.832763336,EUGEEG:6.631511123):0.4815598146):4.795359183,(((EUGECE:3.784492995,EUGESS:3.784492995):6.459396859,EUGEEA:10.24388985):1.120850988,EUGESR:11.36474084):0.5436892789):0.335511862):1.215053278,EUGEFF:13.45899526):0.3962441125,(((((EUGEAG:5.215576518,EUGEFC:5.215576518):0.3248973002,EUGEUK:5.540473818):3.63205593,EUGEKE:9.172529748):1.579392788,((EUGEBC:9.004312894,(EUGECG:7.910441388,(EUGEDC:5.143639289,KIBASE:5.143639289):2.766802099):1.093871506):1.278413911,(EUGEFA:1.218238137,EUGEFB:1.218238137):9.064488667):0.4691957322):2.417647883,(EUGEDA:3.001167478,EUGEDE:3.001167478):10.16840294):0.685668954):0.2035519225,EUGEKI:14.0587913):4.361239731,(((EUGEAB:1.561620448,(EUGEEC:0.6248065402,EUGEEE:0.6248065402):0.9368139082):7.975585915,(EUGEEI:5.255404107,EUGEVS:5.255404107):4.281802257):8.342323931,(((EUGEED:1.271105622,EUGEEJ:1.271105622):10.12140198,POL2EU:11.3925076):4.754413735,(EUGEEF:4.008656701,(EUGEEH:1.08402225,EUGEEK:1.08402225):2.924634451):12.13826463):1.732608959):0.5405007325):8.248139386,TRISWI:26.66817041):7.951664948,WHITMO:34.61983536):56.92887672):18.86252447,TERMBE:110.4112365):5.045424872):6.392840094,((((((((((((((AGROLO:38.87113166,((((BLUMBO:15.6461969,BLUMCA:15.6461969):4.954537796,EUPHS2:20.6007347):1.295801791,(((PTYCAR:3.209112602,PTYCGL:3.209112602):1.908840202,PTYCGR:5.117952803):0.7964383991,PTYCCO:5.914391202):15.98214529):14.19871358,(((((MACABR:7.772380522,MACAPR:7.772380522):7.715390256,(((MACACO:6.018657694,MACAGI:6.018657694):1.997884159,(MACAHY:5.015775012,(((MACAKI:1.021939091,MACARE:1.021939091):0.2486486851,MACALA:1.270587776):1.947871337,MACATL:3.218459114):1.797315898):3.000766841):6.059841464,MACAWI:14.07638332):1.411387461):3.950872683,MALLLE:19.43864346):5.788816409,MALLKO:25.22745987):6.314937954,((MALLBU:6.558738968,MALLLI:6.558738968):5.625200325,MALLGR:12.18393929):19.35845853):4.552852244):2.775881597):4.02417174,KOILLO:42.8953034):9.483813771,(BLUMKU:10.69858902,PIMEGR:10.69858902):41.68052815):1.240066103,((CROTTP:28.90565536,(DIMODE:23.568077,(EUPHS1:12.98165308,TRI3TE:12.98165308):10.58642392):5.337578358):12.28465046,(TRI3CA:4.330256467,TRI3ME:4.330256467):36.86004935):12.42887746):6.436763242,((ELATTA:16.75918392,ENDODI:16.75918392):19.73779288,(MOULLE:26.56494157,SUREMU:26.56494157):9.932035232):23.55896972):4.278409545,(NEOSKI:16.20578234,NEOSSU:16.20578234):48.12857372):9.933032911,TRI2MA:74.26738898):19.63378424,(ALLABO:83.7924482,((((((ANT1KE:2.384226934,ANT1NE:2.384226934):2.684301393,ANT1VE:5.068528327):2.082827237,ANT1WO:7.151355564):2.93157086,ANT1LI:10.08292642):41.47493702,((((((APORBE:13.97244252,(APORNI:3.869389246,APORSA:3.869389246):10.10305328):2.907850006,APORLH:16.88029253):2.301734954,APORSY:19.18202749):3.82122849,(((APOREL:5.893301127,APORSP:5.893301127):1.836805315,APORSH:7.730106442):8.447843444,(APORLC:15.73509529,(BACCHT:14.04956381,(BACCKU:11.27287035,BACCTF:11.27287035):2.776693452):1.685531482):0.4428545978):6.825306089):1.610569074,(BACCDN:14.19216104,BACCLA:14.19216104):10.42166401):0.05579263004,((((BACCAN:10.10125302,BACCRA:10.10125302):5.417325258,ELAELE:15.51857828):0.2798237276,BACCDH:15.798402):1.807240416,BACCPY:17.60564242):7.063975259):26.88824576):20.57619562,(((CLE1BM:10.80021252,CLE1SB:10.80021252):20.15630081,(CLE1BU:4.567749953,CLE1TP:4.567749953):26.38876337):24.64071841,(GLOCAU:16.31135865,(GLOCDB:4.84865667,TRI3VS:4.84865667):11.46270198):39.28587309):16.53682733):11.65838914):10.10872502):6.269656539,((((CASECB:18.31247459,CASEGR:18.31247459):29.32046425,XYLSSN:47.63293884):23.01069466,(RINOAN:16.66553668,(RINOBE:13.80923974,RINOLA:13.80923974):2.856296943):53.97809683):10.30811985,((EUPHS3:13.39973684,RYPABU:13.39973684):39.86222399,((HYDNDT:12.64103911,(HYDNKU:8.042738263,HYDNRP:8.042738263):4.598300843):13.31458463,HYDNLL:25.95562373):27.3063371):27.68979252):19.2190764):2.627894336,(((((ATUNEX:9.378358139,(KOSTHE:4.426486131,MARACO:4.426486131):4.951872008):8.823854736,(PAR1EL:9.370084862,PAR6UR:9.370084862):8.832128014):41.45803846,(TRI1BH:4.811901028,TRI1HY:4.811901028):54.84835031):29.25372386,BHESPA:88.91397519):7.42671061,(CASEUM:11.70437427,DRYPXP:11.70437427):84.63631153):6.458038294):7.141142466,((((BRACHO:19.33695548,GOMPSE:19.33695548):74.12063041,((((((((((CALOBA:15.20270272,CALOPU:15.20270272):4.023817133,CALOSO:19.22651985):0.03468971615,((((CALOBU:6.196319945,CALOSL:6.196319945):3.508300873,((CALOFE:5.316092592,CALOQU:5.316092592):2.014220209,CALOGR:7.330312801):2.374308017):1.428587619,CALOCO:11.13320844):1.584131999,CALOMA:12.71734044):6.54386913):0.4602506127,CALOFI:19.72146018):0.7692317281,(CALOIP:11.82912645,CALOSU:11.82912645):8.661565461):1.597386483,(CALOBB:12.77869562,CALOWA:12.77869562):9.309382766):11.09178982,((((MESUHE:5.534804677,MESUSN:5.534804677):1.05950299,MESURA:6.594307667):0.5053531976,MESUSL:7.099660864):4.833574208,MESUOB:11.93323507):21.24663314):5.973686466,(CALODE:19.31140877,MAMMWO:19.31140877):19.84214591):19.89069783,(CRATAR:21.06640931,CRATFO:21.06640931):37.9778432):8.984637158,((GARCEU:10.74062044,GARCOB:10.74062044):15.55925503,((GARCHA:5.536234728,GARCUL:5.536234728):14.83609732,(GARCPE:9.037917431,(GARCRE:3.88745608,GARCWM:3.88745608):5.150461351):11.33441462):5.927543415):41.7290142):25.42869622):12.75413544,((CARABR:35.15994046,(CARACO:17.88837732,(GYNOAX:5.276626851,PELLAX:5.276626851):12.61175047):17.27156314):44.74180073,CTENPA:79.90174118):26.30998014):1.150956965,(GALEFU:92.03257277,IRVIMA:92.03257277):15.33010552):2.577188275):4.699477437,(((ELAEDB:6.160313046,ELAEDK:6.160313046):5.406291984,(ELAEDP:6.020892969,ELAEUT:6.020892969):5.545712062):42.64185387,(SARCDI:16.91849592,SARCGL:16.91849592):37.28996298):60.4308851):0.6227525535,(((KOKOLI:10.64182986,LOPHBI:10.64182986):14.76951166,((((LOPHBG:4.197691082,LOPHSE:4.197691082):0.231602687,LOPHGL:4.429293769):0.3637799748,LOPHRI:4.793073744):1.446636287,LOPHPL:6.239710031):19.17163148):34.27772775,MICRVA:59.68906926):55.57302729):3.825379058,(((((ANI2BP:4.603866429,ANI2FE:4.603866429):16.19750827,ANI2DI:20.8013747):94.55521501,(((CASTBU:8.629152453,CASTTE:8.629152453):8.674236839,((CASTSE:10.76528011,((LITHDH:4.645366474,LITHRA:4.645366474):5.585200723,LITHSE:10.2305672):0.5347129126):5.306566991,LITHUM:16.0718471):1.231542191):2.844557777,QUERBK:20.14794707):95.20864264):1.044258356,(((((((((ARTOAN:4.902505257,(ARTOHA:3.410185032,ARTOKE:3.410185032):1.492320225):2.430306527,ARTOOD:7.332811784):4.740354283,ARTOIN:12.07316607):6.384179755,(PRAIFR:6.70101132,STREEL:6.70101132):11.7563345):1.577778191,((ARTOBL:8.086382261,(ARTOHP:2.709662153,ARTONI:2.709662153):5.376720107):7.203947668,(ARTOOB:8.546864285,ARTOSC:8.546864285):6.743465643):4.744794085):18.40400541,(((((FICUBI:1.365300224,FICUGE:1.365300224):4.476368165,(FICUHE:1.434934087,FICUOB:1.434934087):4.406734302):1.801750469,((FICULS:5.980175224,(FICUML:5.531915562,FICUMR:5.531915562):0.4482596623):1.278705727,FICUTA:7.258880951):0.3845379066):0.2500191859,FICULA:7.893438044):19.18790332,PARTBR:27.08134137):11.35778805):22.08961727,(GIROHI:20.51642562,(GIRONE:5.708795875,GIROSU:5.708795875):14.80762975):40.01232106):17.74663845,ZIZYGR:78.27538513):18.37063712,(PRUNAR:19.88433574,PRUNST:19.88433574):76.76168651):19.75482581):0.7932517989,(((((((ARCHJI:5.584674192,ARCHMI:5.584674192):18.1037048,(PARKHA:6.16966892,PARKSI:6.16966892):17.51871007):13.0181905,PITHSP:36.7065695):20.15698511,(KOOMEX:13.67260859,KOOMMA:13.67260859):43.19094602):11.34947188,(((FORDFI:2.971721367,FORDGI:2.971721367):33.55622038,MILLVA:36.52794174):9.947804086,ORMOSU:46.47574583):21.73728066):6.971328394,(COPAPA:48.8181451,((CRUDRE:2.194883314,CRUDSU:2.194883314):8.260896964,DIALKU:10.45578028):38.36236482):26.36620978):15.79606522,(((((((XANTAD:3.223588601,XANTPA:3.223588601):1.213612147,XANTDH:4.437200747):3.733270095,((XANTGR:2.406176761,XANTRE:2.406176761):3.935660772,XANTUH:6.341837533):1.82863331):0.1356393987,(XANTBE:0.4456018068,XANTPD:0.4456018068):7.860508435):3.419324475,XANTSP:11.72543472):0.4198198512,XANTDR:12.14525457):7.36336589,((((XANTAF:1.084096223,(XANTHA:0.3280346586,XANTUB:0.3280346586):0.7560615643):1.848770671,(XANTEL:2.091723433,XANTMC:2.091723433):0.8411434606):3.354095901,(XANTLI:1.819730344,XANTNL:1.819730344):4.467232451):11.81477084,((XANTAM:15.67067333,XANTST:15.67067333):1.549493336,(XANTBL:10.13698716,XANTDT:10.13698716):7.083179508):0.8815669712):1.406886822):71.47179965):26.21367976):1.893375751):2.7620259):3.882622255):1.770829695,((DILLEX:10.54500113,DILLHI:10.54500113):5.187785356,DILLWI:15.73278649):111.770167):3.779328754,(HELIAR:77.29370779,(MELIRE:32.28563186,MELISU:32.28563186):45.00807593):53.98857443):4.402542923,DRA2SL:135.6848251):0.4607285007):188.9533776,GNETGN:325.0989312):0;
beast_collapsed = (((((((((ACTIBI:2.728692627,MEDAKE:2.728692627,ACTIDP:2.728692627)83:12.2169149,(CINNST:8.452318972,CINNTI:8.452318972)51:6.493288555,MEDAUE:14.94560753,((((ACTIMA:2.923051796,ACTINE:2.923051796)55:2.302897519,MEDAHA:5.225949315)89:4.808857873,(((BEILDL:1.539226346,DEHACU:1.539226346)95:4.323090206,(MEDAHK:1.900624204,MEDAKP:1.900624204)95:3.961692347)81:2.074250853,MEDABU:7.936567404)90:2.098239784)63:1.795854695,(ALSEKE:1.006177309,(BEILDB:0.3233666321,MEDALH:0.3233666321)96:0.6828106764)98:10.82448457)67:3.114945644)54:1.719660573,(((CRYCHJ:1.10286344,LITSBL:1.10286344)58:7.36884082,LITSOR:8.47170426,LITSRY:8.47170426,(LITSSE:1.143667762,LITSWO:1.143667762)72:7.328036498,((LITSBE:2.234537313,MEDABM:2.234537313)91:1.900265325,LITSDP:4.134802638,LITSDS:4.134802638,MEDAAT:4.134802638)71:4.336901621,LITSDM:8.47170426)81:5.380716161,((LITSFI:3.71384897,MEDACH:3.71384897)76:3.159204306,LITSNA:6.873053276)94:6.979367144)71:2.81284768)100:8.237209914,(MEDADB:10.79758211,MEDAST:10.79758211)81:14.1048959)99:14.89446141,(((ALSETA:2.061343258,MEDAKL:2.061343258)98:10.68766194,(BEILTE:1.859100276,MEDAPM:1.859100276)96:10.88990492,MEDADK:12.7490052,(BEILSL:1.464477341,LITSSM:1.464477341)98:11.28452786,(ENDICL:2.065303808,(ENDICO:0.4029634377,ENDIDP:0.4029634377)82:1.66234037)98:10.68370139)71:14.95806564,(CRYCDH:1.094033148,LITSFO:1.094033148)98:26.61303769,(EUSIME:1.00500256,EUSIZW:1.00500256)98:26.70206828)61:12.08986859)100:25.44476755,KIBASN:65.24170698)100:60.58465558,((((((CYATCA:3.765212812,((CYATHA:0.8849888873,CYATMA:0.8849888873)97:1.652723759,CYATRI:2.537712647)57:1.227500165)97:23.21218349,((MEZZDN:7.779925244,XYLOCA:7.779925244)57:5.376490886,SEMUWB:13.15641613)97:13.82098017)98:18.34357322,(((GONIBC:4.954506255,GONIUM:4.954506255)94:5.42597853,(((GONIMA:2.317873685,GONISN:2.317873685)96:2.081672065,GONIUV:4.39954575)94:2.836193269,GONIVE:7.235739019)87:3.144745767)99:23.56416581,(((POLYJE:0.8003911557,XYLOBP:0.8003911557)96:4.100633188,(XYLOMG:3.430608183,XYLOML:3.430608183)55:1.47041616)99:10.22397624,XYLOFE:15.12500058)100:18.81965002)97:11.37631892)75:4.883437822,((((((ENICGR:0.7727617022,PSEVSE:0.7727617022)62:1.73124412,PSEVMA:2.504005823,SEMUPT:2.504005823)90:1.127928414,POLYLT:3.631934236)89:4.442279539,(NEOUAC:2.47497403,(OROPSN:1.376230652,POPOFU:1.376230652)63:1.098743378)98:5.599239745)86:8.613184293,(PHAECR:4.7878272,SEMUDH:4.7878272)88:11.89957087,SAGEEL:16.68739807,ENICSP:16.68739807,((GONIWT:1.632413249,POLYBB:1.632413249)87:7.126416203,POLYIN:8.758829452,POLYSA:8.758829452,POLYTE:8.758829452,(POLYCA:3.80626362,POLYWA:3.80626362)96:4.952565832)57:7.928568617,MEZZGR:16.68739807,((POLYHL:1.85825737,POPOTO:1.85825737)97:1.849731273,POPOPI:3.707988644)98:12.97940942,MEIOVI:16.68739807,(MEZZDT:6.547975837,XYLODM:6.547975837)89:10.13942223)62:12.92818065,((MONOEU:0.8074552062,POLYST:0.8074552062)95:3.535162958,MONOMA:4.342618165)98:25.27296055,POLYGL:29.61557871)93:20.58882863)100:36.33137083,(MAGNAS:33.06997825,((TALAGI:0.5008321517,TALAGR:0.5008321517)100:5.273744332,TALAJA:5.774576483)99:27.29540176)100:53.46579992)100:18.96939381,(GYMNBA:34.72438078,(HORSPO:2.584075211,HORSSP:2.584075211)70:32.14030557,MYRILO:34.72438078,MYRITE:34.72438078,GYMNEU:34.72438078,(HORSFR:1.507435306,KNEMBR:1.507435306)72:33.21694547,KNEMDH:34.72438078,KNEMSK:34.72438078)100:70.7807912)100:20.32119057)100:10.31919108,((((((((((ADINDM:33.56142467,(TERNBA:13.62621015,(TERNFO:4.01678096,TERNME:4.01678096)99:9.609429187)96:19.93521452)100:27.97937328,(((((ARDIBR:8.392832617,((ARDICO:1.48353994,ARDIMG:1.48353994)87:4.202986996,ARDITI:5.686526936)66:2.706305681)61:9.807993116,ARDISH:18.20082573,ARDIMO:18.20082573)100:33.86851813,(DIOSAP:25.34264766,DIOSPE:25.34264766,DIOSDK:25.34264766,DIOSBO:25.34264766,DIOSBT:25.34264766,DIOSCF:25.34264766,DIOSBU:25.34264766,DIOSDI:25.34264766,((DIOSBI:0.9643401833,DIOSDA:0.9643401833)51:1.891949638,DIOSSU:2.856289821)79:22.48635784,DIOSGR:25.34264766,DIOSCL:25.34264766,DIOSME:25.34264766,DIOSMI:25.34264766,DIOSBX:25.34264766,(DIOSIS:7.538211951,DIOSMU:7.538211951)51:17.80443571,DIOSCO:25.34264766,DIOSEL:25.34264766,DIOSPI:25.34264766,DIOSFR:25.34264766,DIOSHO:25.34264766,DIOSNI:25.34264766,DIOSHA:25.34264766,DIOSDE:25.34264766)100:26.72669621)100:5.00954164,((GANUKI:20.22161466,MADHPU:20.22161466,PALACO:20.22161466,MADHLO:20.22161466,(MADHBO:8.087188957,MADHSR:8.087188957,NYATLA:8.087188957,MADHNL:8.087188957,PLANMA:8.087188957)51:12.13442571,(MADHER:4.93821341,PAYESN:4.93821341)54:15.28340125,PLANLI:20.22161466,PLANRM:20.22161466,PALALE:20.22161466,GANURE:20.22161466,PALAWA:20.22161466,(PALACL:6.012617186,PALAEL:6.012617186)75:14.20899748,PALABE:20.22161466,PALAGU:20.22161466,NYATSU:20.22161466,PAYEAC:20.22161466)60:5.885749433,MADHUT:26.1073641)100:30.97152141)100:1.544134073,(SAURHE:18.97687057,SAURRI:18.97687057)100:39.646149)92:2.917778371)100:7.634121915,((BARRCU:5.70408752,(BARRDO:4.102176708,BARRSA:4.102176708)67:1.601910812)61:12.97638434,BARRSC:18.68047186)100:50.494448)100:40.54976109,((((((ALSTAL:38.47710787,(TABEBL:10.91721208,TABEMA:10.91721208)100:27.55989579)100:22.50639379,FAGREL:60.98350166)100:5.377165498,NORRMA:66.36066716)100:14.58186705,(((((CANHCO:3.862067652,SAPRAR:3.862067652)99:28.43757197,(HAIRSE:7.325882599,PORTAP:7.325882599)96:24.97375703,(PETUBR:15.81549467,PETURO:15.81549467)96:16.48414496)93:7.161935361,(CANTHI:27.12266495,(((IXORCC:0.9546964549,IXOREL:0.9546964549)63:1.164358205,IXORGL:2.119054659)97:4.47896781,IXORGF:6.59802247)100:20.52464249)99:12.33891003)100:22.19090994,((MUSSBC:11.15883464,(NAUCSE:3.482326341,NAUCWT:3.482326341)92:7.676508294,RANDBR:11.15883464)99:30.60089035,(RANDSE:11.10070173,((TARECU:0.8142303691,TIMOWA:0.8142303691)96:7.08498094,TIMOFL:7.899211309)90:3.20149042)99:30.65902326)99:19.89275994)60:5.598627351,(((((((CHASYE:7.261342356,(RENNBR:4.398970864,RENNEL:4.398970864)94:2.862371492)98:8.423987465,(GAERBL:1.162965617,GAERTL:1.162965617)89:14.5223642,GAERGR:15.68532982)69:9.284907039,PSYCML:24.97023686)54:3.630943954,GAERBO:28.60118081)99:12.60160501,GARPLO:41.20278582)100:10.31165103,(LASIBO:4.66032624,PRISSP:4.66032624)100:46.85411061)93:6.73586612,(UROPAR:19.54560393,UROPCO:19.54560393,((UROPGH:7.993182286,UROPGR:7.993182286)73:6.165346681,(UROPGL:7.725938301,UROPSR:7.725938301)92:6.432590666)64:5.387074963)100:38.70469904)99:9.000809306)100:13.69142193)100:12.50093483,((CALLHA:36.58165983,(((((TEIJBN:2.499156422,TEIJPT:2.499156422)51:3.436533105,(TEIJHO:3.108494962,TEIJSI:3.108494962)89:2.827194564)89:3.146731136,TEIJSN:9.082420663)97:4.038452384,VITEGA:13.12087305)74:4.365017496,VITEBB:17.48589054)100:19.09576929)100:41.5807804,(ERYCCR:1.604452088,ERYCGL:1.604452088)100:76.55798814)59:15.28102881)100:13.93820075,((((GOMPQU:16.99866692,((STEMBE:3.37605529,STEMDS:3.37605529)99:5.539601417,STEMDB:8.915656706)100:8.083010218)100:41.05707258,GONOMN:58.05573951)100:22.820345,ILEXCY:80.87608451)100:22.22648093,(POL2BL:68.49475335,VERNAR:68.49475335)100:34.60781209)100:4.279104359)100:2.343011159)100:0.697749425,((ALANEB:17.58138821,ALANUT:17.58138821)100:50.1283517,MASTCA:67.70973991)100:42.71269046)100:3.530866964,((ANACFR:74.2376816,(SCORBO:24.77887842,((STROGR:1.64571966,STRORP:1.64571966)84:8.890415547,STROPL:10.53613521)100:14.24274322)100:49.45880317)100:6.000662559,SCLEWA:80.23834416)100:33.71495319)100:11.77882642,(((((((((AGLABO:6.465137393,AGLASH:6.465137393)86:11.59123169,DYSOHA:18.05636908,REINCA:18.05636908,(AGLALH:3.00831379,(AGLASR:1.240178573,CHISBE:1.240178573)59:1.768135216)82:15.04805529,CHISKU:18.05636908,CHISVE:18.05636908,(CHISMB:4.791265017,CHISME:4.791265017)77:13.26510407,(AGLACB:2.176963308,AGLACK:2.176963308)57:15.87940577,LANSHJ:18.05636908,AGLAEM:18.05636908,AGLASG:18.05636908,AGLAMS:18.05636908,SEGADT:18.05636908,(AGLATE:2.380476251,LANSHI:2.380476251)64:15.67589283,(AGLAOT:1.155950664,AGLAPS:1.155950664)58:16.90041842,AGLARK:18.05636908,AGLATI:18.05636908,(AGLAKB:1.964108203,WALSCH:1.964108203)97:16.09226088,AGLATB:18.05636908,REINHU:18.05636908,AGLAKH:18.05636908,(AGLASA:6.731821031,CHISSH:6.731821031)68:11.32454805)72:9.670914432,(WALSDE:7.380324033,(WALSGR:4.491795514,(WALSME:1.413969793,WALSPI:1.413969793)70:3.077825722)89:2.888528519)100:20.34695948)100:33.22185013,((EURYLO:13.90979068,QUASBO:13.90979068)100:25.96980439,GLYCSU:39.87959507)100:21.06953857)100:14.97823436,(((LEPIBL:1.507763237,LEPIFR:1.507763237,LEPISE:1.507763237)100:9.198754371,LEPITE:10.70651761)85:12.18473412,(((((NEPH04:3.529463155,NEPH09:3.529463155)87:3.429883134,(NEPH07:2.284770152,NEPH11:2.284770152)100:4.674576137,NEPH05:6.95934629)92:3.368585407,POMEPI:10.3279317)96:3.972679366,XERONO:14.30061106)59:2.858671267,((NEPH12:5.876522486,XEROBL:5.876522486)53:5.757001773,PARNXE:11.63352426)56:5.52575807)64:5.731969398)100:53.03611628)100:5.613404291,(((((BOUEOP:9.216290749,(MANGFO:4.558060463,(MANGHA:1.710820247,MANGQU:1.710820247)69:2.847240216)87:4.658230286)81:5.504775439,((GLUTAP:5.114876568,RENGUJ:5.114876568,GLUTBH:5.114876568,RENGSE:5.114876568)61:3.473153132,SEMERU:8.5880297)65:6.133036488)52:5.605737271,((PAR4IN:5.625223492,PARHSM:5.625223492)82:6.117462195,PAR4MA:11.74268569)61:8.584117772,MELAAU:20.32680346,RENGBK:20.32680346,RENGGL:20.32680346,MELAEL:20.32680346,MELAYE:20.32680346,RENGAP:20.32680346,RENGBM:20.32680346,((RENGBU:5.864160459,SEMEDK:5.864160459,SEMETP:5.864160459)98:6.03295525,RENGKE:11.89711571)81:8.42968775)99:32.18834624,(BUCHAL:18.65764239,BUCHSE:18.65764239)98:33.85750731,PEN1MO:52.5151497)100:3.721191435,((((CANABB:5.479722831,CANAPI:5.479722831)51:4.754193421,(CANAPR:3.689032706,CANATO:3.689032706)82:6.544883546)59:13.88028635,DACRBM:24.1142026,DACRDR:24.1142026,SANTLV:24.1142026,DACREX:24.1142026,SANTWA:24.1142026,SANTGB:24.1142026,DACRKU:24.1142026,SANTTM:24.1142026,DACRRO:24.1142026,SANTAP:24.1142026,SANTME:24.1142026,DACRAP:24.1142026,DACRBL:24.1142026,SANTTW:24.1142026)51:8.558759327,TRIOMA:32.67296193)100:23.5633792)100:25.30443116)100:27.25880916,(((((ANI2GR:21.21343951,(COTYMX:15.2222731,(VATIBA:8.414811543,(VATIMI:4.355670668,((VATINT:1.290228821,VATISA:1.290228821)65:1.65224607,VATIOC:2.942474891,VATIOM:2.942474891)54:1.413195777,VATIOI:4.355670668,VATIOO:4.355670668)64:4.059140875)86:6.807461553)85:5.99116641)86:11.86606165,((((DIPTAC:0.8199553719,DIPTBO:0.8199553719)84:5.539058306,(DIPTCT:2.331670137,DIPTGE:2.331670137)78:4.027343541,DIPTGL:6.359013678,DIPTPA:6.359013678)59:3.909858066,DIPTCR:10.26887174)98:19.15703963,(((((HOPEBE:4.184802901,HOPEBR:4.184802901)68:2.741088271,HOPEME:6.925891172,HOPEPT:6.925891172)71:3.129596013,(HOPEDR:1.988641474,HOPEMI:1.988641474)61:8.066845711)81:5.728339656,(SHORAG:2.6621033,SHOROC:2.6621033)99:13.12172354)90:8.295757489,(((PAR2PA:1.860201415,PAR2SM:1.860201415)99:10.63053453,(((((SHORAM:1.478204724,SHORFY:1.478204724,SHORFG:1.478204724,SHORHO:1.478204724,SHORPO:1.478204724,SHORPL:1.478204724)77:1.097902484,SHORXA:2.576107208)61:1.122479514,SHORPT:3.698586722)68:1.573438098,SHORMU:5.272024821)75:2.454649977,SHORLA:7.726674797)94:4.76406115)89:5.7972316,(((SHORAL:8.441511897,SHORPU:8.441511897,SHORKU:8.441511897,SHORZ3:8.441511897,SHORFL:8.441511897,SHORBE:8.441511897,SHORFE:8.441511897,SHORMM:8.441511897,(SHORCU:2.441033028,SHORML:2.441033028)62:6.000478869,SHORAR:8.441511897,SHOROT:8.441511897,(SHORAT:2.517099818,((SHORPV:0.5535796729,SHORRB:0.5535796729)83:0.9757765619,SHORQU:1.529356235)85:0.9877435833)73:5.924412079,SHORZ1:8.441511897)57:2.262875312,((((SHORJO:1.117586974,SHORP2:1.117586974)80:1.164454163,SHORMB:2.282041137)96:2.640485188,SHOROV:4.922526325)51:2.105910032,SHORRU:7.028436357)90:3.675950853)90:4.991826353,(((SHORAS:0.390357768,SHORLO:0.390357768)95:1.75625901,SHORBI:2.146616778)98:5.94629654,((SHORAV:1.198315602,SHORGE:1.198315602,SHORDM:1.198315602)88:1.516276098,SHORSU:2.7145917)95:5.378321618,SHORIN:8.092913318,(SHOREX:0.497842232,SHORHA:0.497842232)93:7.595071086,(SHORFO:0.8648308303,SHOROB:0.8648308303)90:7.228082487)97:7.603300245)58:2.591753985)77:5.791616783)64:5.346327047)67:3.653589785)69:2.844452878,(DRYOAR:6.968876523,DRYOLA:6.968876523)93:28.95507752)100:41.78034597,((((COELGR:14.95489324,((DURIGR:5.677548531,DURILL:5.677548531)64:4.281753858,NEESST:9.959302389)57:4.995590849)99:20.04793278,(SCHOAC:9.606344129,SCHOGL:9.606344129)99:25.39648189,((((HERIAU:3.851299615,HERISU:3.851299615,HERIBO:3.851299615)84:6.96358876,HERIEL:10.81488838)70:6.715703639,(((STERHO:5.041379773,STERRM:5.041379773)79:2.14485206,STERSB:7.186231833)71:4.118015438,STERMA:11.30424727)75:6.226344743)74:3.636573985,((PTE2TU:3.414504402,STERHI:3.414504402)91:7.712651265,(SCAPBO:6.645052747,SCAPMA:6.645052747)93:4.48210292)84:10.04001033)96:13.83566002,LEPTCA:35.00282601)91:8.356602905,((PEN2AD:7.603062105,((PEN2BO:5.370845392,PEN2CN:5.370845392)61:0.9359448416,PEN2LA:6.306790234)54:1.296271871)97:4.697245571,PEN2LG:12.30030768)99:31.05912124)89:8.632145777,(GREWBL:9.040046253,GREWBS:9.040046253,GREWCI:9.040046253,GREWST:9.040046253,(GREWFB:0.8729927514,GREWGR:0.8729927514)71:8.167053502,GREWLA:9.040046253)99:42.95152844)100:25.71272532)100:4.760630888,((AQUIBE:10.10500612,AQUIMA:10.10500612)100:26.27387021,(AQUIKE:10.44656695,(GONYAF:6.982899432,GONYMN:6.982899432,((GONYBO:1.45404276,GONYLU:1.45404276)90:2.17013775,GONYCO:3.62418051,GONYNO:3.62418051,GONYST:3.62418051)87:3.358718922)80:3.463667518)99:25.93230938)100:46.08605457)100:26.33465056)100:6.657079959,(((CRY2CU:72.15731512,((LIJNLA:27.45480546,(MEMEGA:14.61968299,MEMESC:14.61968299)99:12.83512247,MEMEDT:27.45480546)99:20.74153486,(PTENDT:8.130969133,PTENMU:8.130969133)100:40.06537118)100:23.9609748)100:19.39139696,(((DECABL:18.42003103,EUGEEB:18.42003103,EUGEFV:18.42003103,EUGEKA:18.42003103,EUGELB:18.42003103,EUGEAH:18.42003103,EUGECA:18.42003103,EUGECB:18.42003103,EUGEBA:18.42003103,EUGECD:18.42003103,(EUGEDB:2.798747787,EUGEWB:2.798747787)94:15.62128324,EUGEEG:18.42003103,EUGECE:18.42003103,EUGESS:18.42003103,EUGEEA:18.42003103,EUGESR:18.42003103,EUGEFF:18.42003103,EUGEAG:18.42003103,EUGEFC:18.42003103,EUGEUK:18.42003103,EUGEKE:18.42003103,EUGEBC:18.42003103,EUGECG:18.42003103,EUGEDC:18.42003103,KIBASE:18.42003103,(EUGEFA:1.218238137,EUGEFB:1.218238137)88:17.20179289,(EUGEDA:3.001167478,EUGEDE:3.001167478)81:15.41886355,EUGEKI:18.42003103,((EUGEAB:1.561620448,(EUGEEC:0.6248065402,EUGEEE:0.6248065402)68:0.9368139082)97:7.975585915,(EUGEEI:5.255404107,EUGEVS:5.255404107)55:4.281802257)65:8.882824664,(EUGEED:1.271105622,EUGEEJ:1.271105622)97:17.1489254,POL2EU:18.42003103,(EUGEEF:4.008656701,(EUGEEH:1.08402225,EUGEEK:1.08402225)97:2.924634451)81:14.41137433)72:8.248139386,TRISWI:26.66817041)61:7.951664948,WHITMO:34.61983536)100:56.92887672)100:18.86252447,TERMBE:110.4112365)100:5.045424872)100:6.392840094,((((((((((((AGROLO:38.87113166,((BLUMBO:21.89653649,BLUMCA:21.89653649,EUPHS2:21.89653649,(PTYCAR:5.914391202,PTYCGL:5.914391202,PTYCGR:5.914391202,PTYCCO:5.914391202)68:15.98214529)79:14.19871358,(((MACABR:19.43864346,MACAPR:19.43864346,(MACACO:8.016541853,MACAGI:8.016541853,(MACAHY:5.015775012,((MACAKI:1.270587776,MACARE:1.270587776,MACALA:1.270587776)62:1.947871337,MACATL:3.218459114)78:1.797315898)87:3.000766841)65:11.42210161,MACAWI:19.43864346,MALLLE:19.43864346)69:5.788816409,MALLKO:25.22745987)89:6.314937954,((MALLBU:6.558738968,MALLLI:6.558738968)51:5.625200325,MALLGR:12.18393929)83:19.35845853)74:4.552852244)60:2.775881597)74:4.02417174,KOILLO:42.8953034)97:10.72387987,(BLUMKU:10.69858902,PIMEGR:10.69858902)92:42.92059425,((CROTTP:28.90565536,(DIMODE:23.568077,(EUPHS1:12.98165308,TRI3TE:12.98165308)96:10.58642392)66:5.337578358)97:12.28465046,(TRI3CA:4.330256467,TRI3ME:4.330256467)100:36.86004935)62:12.42887746)51:10.71517279,((ELATTA:16.75918392,ENDODI:16.75918392)77:19.73779288,MOULLE:36.4969768,SUREMU:36.4969768)51:27.83737926,(NEOSKI:16.20578234,NEOSSU:16.20578234)93:48.12857372)100:9.933032911,TRI2MA:74.26738898)100:19.63378424,(ALLABO:83.7924482,((((((ANT1KE:2.384226934,ANT1NE:2.384226934)86:2.684301393,ANT1VE:5.068528327)85:2.082827237,ANT1WO:7.151355564)71:2.93157086,ANT1LI:10.08292642)100:41.47493702,(APORBE:24.66961768,(APORNI:3.869389246,APORSA:3.869389246)57:20.80022843,APORLH:24.66961768,APORSY:24.66961768,APOREL:24.66961768,APORSP:24.66961768,APORSH:24.66961768,APORLC:24.66961768,BACCHT:24.66961768,BACCKU:24.66961768,BACCTF:24.66961768,BACCDN:24.66961768,BACCLA:24.66961768,BACCAN:24.66961768,BACCRA:24.66961768,ELAELE:24.66961768,BACCDH:24.66961768,BACCPY:24.66961768)96:26.88824576)98:20.57619562,(((CLE1BM:10.80021252,CLE1SB:10.80021252)95:20.15630081,(CLE1BU:4.567749953,CLE1TP:4.567749953)99:26.38876337)99:24.64071841,(GLOCAU:16.31135865,(GLOCDB:4.84865667,TRI3VS:4.84865667)95:11.46270198)100:39.28587309)98:16.53682733)100:11.65838914)100:10.10872502)100:6.269656539,((((CASECB:18.31247459,CASEGR:18.31247459)100:29.32046425,XYLSSN:47.63293884)100:23.01069466,(RINOAN:16.66553668,(RINOBE:13.80923974,RINOLA:13.80923974)60:2.856296943)100:53.97809683)100:10.30811985,((EUPHS3:13.39973684,RYPABU:13.39973684)100:39.86222399,((HYDNDT:12.64103911,(HYDNKU:8.042738263,HYDNRP:8.042738263)90:4.598300843)100:13.31458463,HYDNLL:25.95562373)100:27.3063371)100:27.68979252)100:19.2190764)100:2.627894336,((((ATUNEX:9.378358139,(KOSTHE:4.426486131,MARACO:4.426486131)99:4.951872008)93:8.823854736,(PAR1EL:9.370084862,PAR6UR:9.370084862)100:8.832128014)100:41.45803846,(TRI1BH:4.811901028,TRI1HY:4.811901028)100:54.84835031)100:36.68043447,BHESPA:96.3406858,(CASEUM:11.70437427,DRYPXP:11.70437427)100:84.63631153)100:6.458038294)83:7.141142466,(((BRACHO:19.33695548,GOMPSE:19.33695548)100:74.12063041,(((((CALOBA:22.08807839,CALOPU:22.08807839,CALOSO:22.08807839,(CALOBU:6.196319945,CALOSL:6.196319945)64:15.89175845,((CALOFE:5.316092592,CALOQU:5.316092592)81:2.014220209,CALOGR:7.330312801)82:14.75776559,CALOCO:22.08807839,CALOMA:22.08807839,CALOFI:22.08807839,CALOIP:22.08807839,CALOSU:22.08807839,CALOBB:22.08807839,CALOWA:22.08807839)78:11.09178982,((MESUHE:7.099660864,MESUSN:7.099660864,MESURA:7.099660864,MESUSL:7.099660864)82:4.833574208,MESUOB:11.93323507)97:21.24663314)75:5.973686466,(CALODE:19.31140877,MAMMWO:19.31140877)77:19.84214591)100:19.89069783,(CRATAR:21.06640931,CRATFO:21.06640931)100:37.9778432)100:8.984637158,((GARCEU:10.74062044,GARCOB:10.74062044)98:15.55925503,(GARCHA:5.536234728,GARCUL:5.536234728)93:20.76364074,(GARCPE:9.037917431,GARCRE:9.037917431,GARCWM:9.037917431)89:17.26195804)100:41.7290142)100:25.42869622)100:13.9050924,((CARABR:35.15994046,(CARACO:17.88837732,(GYNOAX:5.276626851,PELLAX:5.276626851)86:12.61175047)81:17.27156314)100:44.74180073,CTENPA:79.90174118)100:27.4609371,(GALEFU:92.03257277,IRVIMA:92.03257277)100:15.33010552)100:2.577188275)100:4.699477437,(((ELAEDB:6.160313046,ELAEDK:6.160313046)56:5.406291984,(ELAEDP:6.020892969,ELAEUT:6.020892969)54:5.545712062)100:42.64185387,(SARCDI:16.91849592,SARCGL:16.91849592)100:37.28996298)100:60.4308851)100:0.6227525535,(((KOKOLI:10.64182986,LOPHBI:10.64182986)99:14.76951166,((LOPHBG:4.793073744,LOPHSE:4.793073744,LOPHGL:4.793073744,LOPHRI:4.793073744)56:1.446636287,LOPHPL:6.239710031)99:19.17163148)100:34.27772775,MICRVA:59.68906926)100:55.57302729)100:3.825379058,(((((ANI2BP:4.603866429,ANI2FE:4.603866429)95:16.19750827,ANI2DI:20.8013747)100:94.55521501,(((CASTBU:8.629152453,CASTTE:8.629152453)73:8.674236839,(CASTSE:10.76528011,(LITHDH:4.645366474,LITHRA:4.645366474)88:6.119913635,LITHSE:10.76528011)66:6.538109182,LITHUM:17.30338929)75:2.844557777,QUERBK:20.14794707)100:95.20864264)100:1.044258356,((((((((ARTOAN:4.902505257,ARTOHA:4.902505257,ARTOKE:4.902505257)51:2.430306527,ARTOOD:7.332811784)79:4.740354283,ARTOIN:12.07316607)64:7.961957946,(PRAIFR:6.70101132,STREEL:6.70101132)97:13.33411269,((ARTOBL:8.086382261,(ARTOHP:2.709662153,ARTONI:2.709662153)99:5.376720107)96:7.203947668,(ARTOOB:8.546864285,ARTOSC:8.546864285)73:6.743465643)58:4.744794085)98:18.40400541,(((FICUBI:1.365300224,FICUGE:1.365300224)62:6.52813782,(FICUHE:1.434934087,FICUOB:1.434934087)88:6.458503957,FICULS:7.893438044,FICUML:7.893438044,FICUMR:7.893438044,FICUTA:7.893438044,FICULA:7.893438044)99:19.18790332,PARTBR:27.08134137)79:11.35778805)100:22.08961727,(GIROHI:20.51642562,(GIRONE:5.708795875,GIROSU:5.708795875)99:14.80762975)100:40.01232106)100:17.74663845,ZIZYGR:78.27538513)100:18.37063712,(PRUNAR:19.88433574,PRUNST:19.88433574)100:76.76168651)100:19.75482581)100:0.7932517989,((((((ARCHJI:5.584674192,ARCHMI:5.584674192)100:18.1037048,(PARKHA:6.16966892,PARKSI:6.16966892)100:17.51871007)94:13.0181905,PITHSP:36.7065695)90:20.15698511,(KOOMEX:13.67260859,KOOMMA:13.67260859)100:43.19094602)58:18.32080027,(((FORDFI:2.971721367,FORDGI:2.971721367)100:33.55622038,MILLVA:36.52794174)60:9.947804086,ORMOSU:46.47574583)70:28.70860905,COPAPA:75.18435488,((CRUDRE:2.194883314,CRUDSU:2.194883314)61:8.260896964,DIALKU:10.45578028)100:64.7285746)100:15.79606522,(XANTAD:19.50862046,XANTPA:19.50862046,XANTDH:19.50862046,XANTGR:19.50862046,XANTRE:19.50862046,XANTUH:19.50862046,(XANTBE:0.4456018068,XANTPD:0.4456018068)100:19.06301865,XANTSP:19.50862046,XANTDR:19.50862046,(((XANTAF:1.084096223,(XANTHA:0.3280346586,XANTUB:0.3280346586)68:0.7560615643)79:1.848770671,XANTEL:2.932866894,XANTMC:2.932866894)72:3.354095901,(XANTLI:1.819730344,XANTNL:1.819730344)64:4.467232451)51:13.22165766,XANTAM:19.50862046,XANTST:19.50862046,XANTBL:19.50862046,XANTDT:19.50862046)100:71.47179965)100:26.21367976)100:1.893375751)100:2.7620259)100:3.882622255)75:1.770829695,(DILLEX:15.73278649,DILLHI:15.73278649,DILLWI:15.73278649)100:111.770167)100:3.779328754,(HELIAR:77.29370779,(MELIRE:32.28563186,MELISU:32.28563186)100:45.00807593)100:53.98857443)100:4.402542923,DRA2SL:135.6848251)100:0.4607285007):188.9533776,GNETGN:325.0989312):0;
phylomatic = ((((((ACTIBI:6,ACTIDP:6,ACTIMA:6,ACTINE:6,MEDAKE:6,MEDAUE:6)actinodaphne:6,(ALSEKE:6,BEILDL:6,BEILTE:6,MEDAHA:6)alseodaphne:6,(ALSETA:6,BEILSL:6,MEDAKL:6,MEDAPM:6)beilschmiedia:6,(BEILDB:6,LITSSM:6,MEDALH:6)phoebe:6,(CINNST:6,CINNTI:6)cinnamomum:6,(CRYCDH:6,MEDAST:6)cryptocarya:6,(CRYCHJ:6,LITSBE:6,LITSBL:6,LITSDM:6,LITSDP:6,LITSDS:6,LITSFI:6,LITSFO:6,LITSNA:6,LITSOR:6,LITSRY:6,LITSSE:6,LITSWO:6,MEDAAT:6,MEDABM:6,MEDACH:6,MEDADB:6)litsea:6,(DEHACU:6,MEDABU:6,MEDAHK:6,MEDAKP:6)dehaasia:6,(ENDICL:6,ENDICO:6,ENDIDP:6)endiandra:6,(EUSIME:6,EUSIZW:6)eusideroxylon:6,MEDADK:12)lauraceae:43.775002,KIBASN:55.775002)monimiaceae_to_lauraceae:43.775002,((((CYATCA:11.5,CYATHA:11.5,CYATMA:11.5,CYATRI:11.5)cyathocalyx:11.5,(ENICGR:11.5,SEMUPT:11.5)enicosanthum:11.5,(ENICSP:11.5,GONIWT:11.5,POLYBB:11.5,POLYCA:11.5,POLYGL:11.5,POLYHL:11.5,POLYIN:11.5,POLYLT:11.5,POLYST:11.5,POLYTE:11.5,POLYWA:11.5)polyalthia:11.5,(GONIBC:11.5,GONIMA:11.5,GONISN:11.5,GONIUM:11.5,GONIUV:11.5,GONIVE:11.5,POLYSA:11.5)goniothalamus:11.5,(MEIOVI:11.5,POLYJE:11.5)meiogyne:11.5,MEZZDN:23,MEZZDT:23,MEZZGR:23,(MONOEU:11.5,MONOMA:11.5)monocarpia:11.5,(NEOUAC:11.5,OROPSN:11.5)neo-uvaria:11.5,(PHAECR:11.5,SEMUDH:11.5)phaeanthus:11.5,(POPOFU:11.5,POPOPI:11.5,POPOTO:11.5)popowia:11.5,(PSEVMA:11.5,PSEVSE:11.5)pseuduvaria:11.5,SAGEEL:23,(SEMUWB:11.5,XYLOBP:11.5,XYLOCA:11.5,XYLODM:11.5,XYLOFE:11.5,XYLOMG:11.5,XYLOML:11.5)xylopia:11.5)annonaceae:23,(MAGNAS:23,TALAGI:23,TALAGR:23,TALAJA:23)magnolia:23)magnoliaceae_to_annonaceae:23,((GYMNBA:6,GYMNEU:6)gymnacranthera:6,(HORSFR:6,HORSPO:6,HORSSP:6)horsfieldia:6,(KNEMBR:6,KNEMDH:6,KNEMSK:6)knema:6,(MYRILO:6,MYRITE:6)myristica:6)myristicaceae:57)magnoliales:30.550003)magnoliales_to_laurales:30.550003,(((((((((ADINDM:44.592594,(TERNBA:22.296297,TERNFO:22.296297,TERNME:22.296297)ternstroemia:22.296297)pentaphylacaceae:22.296299,(((ARDIBR:16.722223,ARDICO:16.722223,ARDIMG:16.722223,ARDIMO:16.722223,ARDISH:16.722223,ARDITI:16.722223)ardisia:16.722223,(DIOSAP:16.722223,DIOSBI:16.722223,DIOSBO:16.722223,DIOSBT:16.722223,DIOSBU:16.722223,DIOSBX:16.722223,DIOSCF:16.722223,DIOSCL:16.722223,DIOSCO:16.722223,DIOSDA:16.722223,DIOSDE:16.722223,DIOSDI:16.722223,DIOSDK:16.722223,DIOSEL:16.722223,DIOSFR:16.722223,DIOSGR:16.722223,DIOSHA:16.722223,DIOSHO:16.722223,DIOSIS:16.722223,DIOSME:16.722223,DIOSMI:16.722223,DIOSMU:16.722223,DIOSNI:16.722223,DIOSPE:16.722223,DIOSPI:16.722223,DIOSSU:16.722223)diospyros:16.722223)ebenaceae_to_primulaceae:16.722225,((GANUKI:16.722223,GANURE:16.722223,MADHBO:16.722223,MADHER:16.722223,MADHLO:16.722223,MADHNL:16.722223,MADHPU:16.722223,MADHSR:16.722223,MADHUT:16.722223,NYATLA:16.722223,NYATSU:16.722223)madhuca:16.722223,(PALABE:16.722223,PALACL:16.722223,PALACO:16.722223,PALAEL:16.722223,PALAGU:16.722223,PALALE:16.722223,PALAWA:16.722223,PLANRM:16.722223)palaquium:16.722223,(PAYEAC:16.722223,PAYESN:16.722223)payena:16.722223,(PLANLI:16.722223,PLANMA:16.722223)pouteria:16.722223)sapotaceae:16.722225)sapotaceae_to_primulaceae:16.722221,(SAURHE:33.444447,SAURRI:33.444447)saurauia:33.444447)sladeniaceae_to_ericaceae:16.722221,(BARRCU:41.805557,BARRDO:41.805557,BARRSA:41.805557,BARRSC:41.805557)barringtonia:41.805557)polemoniaceae_to_ericaceae:16.722221,((((((ALSTAL:21,(TABEBL:10.5,TABEMA:10.5)tabernaemontana:10.5)apocynaceae:14.666668,FAGREL:35.666668)gentianaceae_to_apocynaceae:14.666668,NORRMA:50.333336)loganiaceae_to_apocynaceae:14.666667,((CANHCO:28.5,CANTHI:28.5)canthium:28.5,(CHASYE:28.5,GAERTL:28.5,RENNBR:28.5,RENNEL:28.5)rennellia:28.5,(GAERBL:28.5,GAERGR:28.5,PRISSP:28.5)prismatomeris:28.5,GAERBO:57,GARPLO:57,HAIRSE:57,(IXORCC:28.5,IXOREL:28.5,IXORGF:28.5,IXORGL:28.5)ixora:28.5,LASIBO:57,MUSSBC:57,NAUCSE:57,NAUCWT:57,(PETUBR:28.5,PETURO:28.5)hypobathrum:28.5,PORTAP:57,PSYCML:57,RANDBR:57,(RANDSE:28.5,TARECU:28.5,TIMOFL:28.5,TIMOWA:28.5)timonius:28.5,SAPRAR:57,(UROPAR:28.5,UROPCO:28.5,UROPGH:28.5,UROPGL:28.5,UROPGR:28.5,UROPSR:28.5)urophyllum:28.5)rubiaceae:8)gentianales:15.833328,(CALLHA:38,(TEIJBN:19,TEIJHO:19,TEIJPT:19,TEIJSI:19,TEIJSN:19)teijsmanniodendron:19,(VITEBB:19,VITEGA:19)vitex:19)lamiaceae:42.833328,(ERYCCR:40.416664,ERYCGL:40.416664)erycibe:40.416664)boraginales_to_solanales:15.833336,((((GOMPQU:44,(STEMBE:22,STEMDB:22,STEMDS:22)stemonurus:22)stemonuraceae:22,GONOMN:66)cardiopteridaceae_to_stemonuraceae:22,ILEXCY:88)aquifoliales:5,(POL2BL:46.5,VERNAR:46.5)asterales_to_paracryphiales:46.5)campanulids:3.666664)lamids_to_campanulids:3.666672)ericales_to_asterales:3.666667,((ALANEB:33.5,ALANUT:33.5)alangium:33.5,MASTCA:67)cornaceae:37)asterids:5.833328,((ANACFR:54.916664,SCORBO:54.916664,(STROGR:27.458332,STROPL:27.458332,STRORP:27.458332)strombosia:27.458332)olacaceae:27.458336,SCLEWA:82.375)ximeniaceae_to_santalaceae:27.458328)santalales_to_asterales:5.833336,((((((((AGLABO:19.5,AGLACB:19.5,AGLACK:19.5,AGLAEM:19.5,AGLAKB:19.5,AGLAKH:19.5,AGLAOT:19.5,AGLAPS:19.5,AGLARK:19.5,AGLASG:19.5,AGLASR:19.5,AGLATB:19.5,AGLATE:19.5,AGLATI:19.5,DYSOHA:19.5,LANSHI:19.5,WALSCH:19.5)aglaia:19.5,(AGLALH:19.5,AGLAMS:19.5,AGLASH:19.5,REINCA:19.5,SEGADT:19.5)dysoxylum:19.5,AGLASA:39,(CHISBE:19.5,CHISKU:19.5,CHISMB:19.5,CHISME:19.5,CHISSH:19.5,CHISVE:19.5)chisocheton:19.5,LANSHJ:39,REINHU:39,(WALSDE:19.5,WALSGR:19.5,WALSME:19.5,WALSPI:19.5)walsura:19.5)meliaceae:10.291668,(EURYLO:24.645834,QUASBO:24.645834)simaroubaceae:24.645834,GLYCSU:49.291668)simaroubaceae_to_rutaceae:10.291668,((LEPIBL:20.5,LEPIFR:20.5,LEPISE:20.5,LEPITE:20.5)lepisanthes:20.5,(NEPH04:20.5,NEPH05:20.5,NEPH07:20.5,NEPH11:20.5)nephelium:20.5,NEPH09:41,NEPH12:41,PARNXE:41,POMEPI:41,XEROBL:41,XERONO:41)sapindaceae:18.583336)sapindaceae_to_rutaceae:18.583336,((BOUEOP:39.083336,BUCHAL:39.083336,BUCHSE:39.083336,(GLUTAP:19.541668,GLUTBH:19.541668,RENGSE:19.541668,RENGUJ:19.541668,SEMERU:19.541668)gluta:19.541668,(MANGFO:19.541668,MANGHA:19.541668,MANGQU:19.541668)mangifera:19.541668,(MELAAU:19.541668,MELAEL:19.541668,MELAYE:19.541668,RENGAP:19.541668,RENGBK:19.541668,RENGBM:19.541668,RENGGL:19.541668)melanochyla:19.541668,(PAR4IN:19.541668,PAR4MA:19.541668,PARHSM:19.541668)parishia:19.541668,PEN1MO:39.083336,(RENGBU:19.541668,RENGKE:19.541668,SEMEDK:19.541668,SEMETP:19.541668)semecarpus:19.541668)anacardiaceae:19.541668,((CANABB:19.541668,CANAPI:19.541668,CANAPR:19.541668,CANATO:19.541668)canarium:19.541668,(DACRAP:19.541668,DACRBL:19.541668,DACRBM:19.541668,DACRDR:19.541668,DACREX:19.541668,DACRKU:19.541668,DACRRO:19.541668)dacryodes:19.541668,(SANTAP:19.541668,SANTGB:19.541668,SANTLV:19.541668,SANTME:19.541668,SANTTM:19.541668,SANTTW:19.541668,SANTWA:19.541668)santiria:19.541668,TRIOMA:39.083336)burseraceae:19.541668)burseraceae_to_anacardiaceae:19.541668)kirkiaceae_to_rutaceae:18.583328,(((ANI2GR:50.833332,COTYMX:50.833332,(DIPTAC:25.416666,DIPTBO:25.416666,DIPTCR:25.416666,DIPTCT:25.416666,DIPTGE:25.416666,DIPTGL:25.416666,DIPTPA:25.416666)dipterocarpus:25.416666,(DRYOAR:25.416666,DRYOLA:25.416666)dryobalanops:25.416666,(HOPEBE:25.416666,HOPEBR:25.416666,HOPEDR:25.416666,HOPEME:25.416666,HOPEMI:25.416666,HOPEPT:25.416666)hopea:25.416666,(PAR2PA:25.416666,PAR2SM:25.416666)parashorea:25.416666,(SHORAG:25.416666,SHORAL:25.416666,SHORAM:25.416666,SHORAR:25.416666,SHORAS:25.416666,SHORAT:25.416666,SHORAV:25.416666,SHORBE:25.416666,SHORBI:25.416666,SHORCU:25.416666,SHORDM:25.416666,SHOREX:25.416666,SHORFE:25.416666,SHORFG:25.416666,SHORFL:25.416666,SHORFO:25.416666,SHORFY:25.416666,SHORGE:25.416666,SHORHA:25.416666,SHORHO:25.416666,SHORIN:25.416666,SHORJO:25.416666,SHORKU:25.416666,SHORLA:25.416666,SHORLO:25.416666,SHORMB:25.416666,SHORML:25.416666,SHORMM:25.416666,SHORMU:25.416666,SHOROB:25.416666,SHOROC:25.416666,SHOROT:25.416666,SHOROV:25.416666,SHORP2:25.416666,SHORPL:25.416666,SHORPO:25.416666,SHORPT:25.416666,SHORPU:25.416666,SHORPV:25.416666,SHORQU:25.416666,SHORRB:25.416666,SHORRU:25.416666,SHORSU:25.416666,SHORXA:25.416666,SHORZ1:25.416666,SHORZ3:25.416666)shorea:25.416666,(VATIBA:25.416666,VATIMI:25.416666,VATINT:25.416666,VATIOC:25.416666,VATIOI:25.416666,VATIOM:25.416666,VATIOO:25.416666,VATISA:25.416666)vatica:25.416666)dipterocarpaceae:25.416668,(COELGR:66,(DURIGR:33,DURILL:33)durio:33,(GREWBL:33,GREWBS:33,GREWCI:33,GREWFB:33,GREWGR:33,GREWLA:33,GREWST:33)microcos:33,(HERIAU:33,HERIBO:33,HERIEL:33,HERISU:33)heritiera:33,LEPTCA:66,NEESST:66,(PEN2AD:33,PEN2BO:33,PEN2CN:33,PEN2LA:33,PEN2LG:33)pentace:33,PTE2TU:66,(SCAPBO:33,SCAPMA:33)scaphium:33,(SCHOAC:33,SCHOGL:33)schoutenia:33,(STERHI:33,STERHO:33,STERMA:33,STERRM:33,STERSB:33)sterculia:33)malvaceae:10.25)sphaerosepalaceae_to_malvaceae:10.25,((AQUIBE:18,AQUIMA:18)aquilaria:18,AQUIKE:36,(GONYAF:18,GONYBO:18,GONYCO:18,GONYLU:18,GONYMN:18,GONYNO:18,GONYST:18)gonystylus:18)thymelaeaceae:50.5)thymelaeaceae_to_malvaceae:10.25)sapindales_to_malvales:10.25,(((CRY2CU:53.399998,(LIJNLA:35.599998,(MEMEDT:17.799999,MEMEGA:17.799999,MEMESC:17.799999)memecylon:17.799999,(PTENDT:17.799999,PTENMU:17.799999)pternandra:17.799999)melastomataceae:17.799999)melastomataceae_to_penaeaceae:17.799999,((DECABL:23.733332,EUGEAB:23.733332,EUGEAG:23.733332,EUGEAH:23.733332,EUGEBA:23.733332,EUGEBC:23.733332,EUGECA:23.733332,EUGECB:23.733332,EUGECD:23.733332,EUGECE:23.733332,EUGECG:23.733332,EUGEDB:23.733332,EUGEDA:23.733332,EUGEDC:23.733332,EUGEDE:23.733332,EUGEEA:23.733332,EUGEEB:23.733332,EUGEEC:23.733332,EUGEED:23.733332,EUGEEE:23.733332,EUGEEF:23.733332,EUGEEG:23.733332,EUGEEH:23.733332,EUGEEI:23.733332,EUGEEJ:23.733332,EUGEEK:23.733332,EUGEFA:23.733332,EUGEFB:23.733332,EUGEFC:23.733332,EUGEFF:23.733332,EUGEFV:23.733332,EUGEKA:23.733332,EUGEKE:23.733332,EUGEKI:23.733332,EUGELB:23.733332,EUGESR:23.733332,EUGESS:23.733332,EUGEUK:23.733332,EUGEVS:23.733332,EUGEWB:23.733332,KIBASE:23.733332,POL2EU:23.733332)syzygium:23.733332,TRISWI:47.466663,WHITMO:47.466663)myrtaceae:23.733334)myrtaceae_to_penaeaceae:17.799999,TERMBE:89)myrtales:18)malvids:4.333336,((((((((AGROLO:34.266666,(BLUMBO:17.133333,BLUMCA:17.133333,BLUMKU:17.133333)blumeodendron:17.133333,CROTTP:34.266666,DIMODE:34.266666,ELATTA:34.266666,ENDODI:34.266666,(EUPHS1:17.133333,EUPHS2:17.133333,TRI3CA:17.133333,TRI3ME:17.133333)trigonostemon:17.133333,KOILLO:34.266666,(MACABR:17.133333,MACACO:17.133333,MACAGI:17.133333,MACAHY:17.133333,MACAKI:17.133333,MACALA:17.133333,MACAPR:17.133333,MACARE:17.133333,MACATL:17.133333,MACAWI:17.133333)macaranga:17.133333,(MALLBU:17.133333,MALLGR:17.133333,MALLKO:17.133333,MALLLE:17.133333,MALLLI:17.133333)mallotus:17.133333,MOULLE:34.266666,(NEOSKI:17.133333,NEOSSU:17.133333)neoscortechinia:17.133333,PIMEGR:34.266666,(PTYCAR:17.133333,PTYCCO:17.133333,PTYCGL:17.133333,PTYCGR:17.133333)ptychopyxis:17.133333,SUREMU:34.266666,TRI3TE:34.266666)euphorbiaceae:17.133335,TRI2MA:51.400002)peraceae_to_euphorbiaceae:17.133331,(ALLABO:51.400002,((ANT1KE:17.133333,ANT1LI:17.133333,ANT1NE:17.133333,ANT1VE:17.133333,ANT1WO:17.133333)antidesma:17.133333,(APORBE:17.133333,APOREL:17.133333,APORLC:17.133333,APORLH:17.133333,APORNI:17.133333,APORSA:17.133333,APORSH:17.133333,APORSP:17.133333,APORSY:17.133333,TRI3VS:17.133333)aporosa:17.133333,(BACCAN:17.133333,BACCDH:17.133333,BACCDN:17.133333,BACCHT:17.133333,BACCKU:17.133333,BACCLA:17.133333,BACCPY:17.133333,BACCRA:17.133333,BACCTF:17.133333,ELAELE:17.133333)baccaurea:17.133333,(CLE1BM:17.133333,CLE1BU:17.133333,CLE1SB:17.133333,CLE1TP:17.133333)cleistanthus:17.133333,(GLOCAU:17.133333,GLOCDB:17.133333)glochidion:17.133333)phyllanthaceae:17.133335)phyllanthaceae_to_ixonanthaceae:17.133331)peraceae_to_ixonanthaceae:17.133331,((((CASECB:30.5,CASEGR:30.5)casearia:30.5,XYLSSN:61)salicaceae:10.666672,(RINOAN:35.833336,RINOBE:35.833336,RINOLA:35.833336)rinorea:35.833336)goupiaceae_to_salicaceae:10.666664,(EUPHS3:79,(HYDNDT:39.5,HYDNKU:39.5,HYDNLL:39.5,HYDNRP:39.5)hydnocarpus:39.5,RYPABU:79)achariaceae:3.333336)achariaceae_to_salicaceae:3.333328)humiriaceae_to_ixonanthaceae:3.333333,(((ATUNEX:16,KOSTHE:16,MARACO:16,PAR1EL:16,PAR6UR:16)chrysobalanaceae:24.333336,(TRI1BH:20.166668,TRI1HY:20.166668)trigoniastrum:20.166668)trigoniaceae_to_chrysobalanaceae:24.333336,BHESPA:64.666672,(CASEUM:32.333336,DRYPXP:32.333336)drypetes:32.333336)lophopyxidaceae_to_chrysobalanaceae:24.333334,(((BRACHO:49,GOMPSE:49)ochnaceae:15.166672,((((CALOBA:12.833334,CALOBB:12.833334,CALOBU:12.833334,CALOCO:12.833334,CALODE:12.833334,CALOFE:12.833334,CALOFI:12.833334,CALOGR:12.833334,CALOIP:12.833334,CALOMA:12.833334,CALOPU:12.833334,CALOQU:12.833334,CALOSL:12.833334,CALOSO:12.833334,CALOSU:12.833334,CALOWA:12.833334)calophyllum:12.833334,MAMMWO:25.666668,(MESUHE:12.833334,MESUOB:12.833334,MESURA:12.833334,MESUSL:12.833334,MESUSN:12.833334)kayea:12.833334)calophyllaceae:12.833332,(CRATAR:19.25,CRATFO:19.25)cratoxylum:19.25)calophyllaceae_to_podostemaceae:12.833336,(GARCEU:25.666668,GARCHA:25.666668,GARCOB:25.666668,GARCPE:25.666668,GARCRE:25.666668,GARCUL:25.666668,GARCWM:25.666668)garcinia:25.666668)bonnetiaceae_to_podostemaceae:12.833336)ochnaceae_to_podostemaceae:15.166664,(((CARABR:30,CARACO:30)carallia:30,GYNOAX:60,PELLAX:60)rhizophoraceae:9.666664,CTENPA:69.666664)ctenolophonaceae_to_rhizophoraceae:9.666672,(GALEFU:39.666668,IRVIMA:39.666668)irvingiaceae_to_pandaceae:39.666668)ctenolophonaceae_to_podostemaceae:9.666667)malpighiales:5.388893,((ELAEDB:31.462965,ELAEDK:31.462965,ELAEDP:31.462965,ELAEUT:31.462965)elaeocarpus:31.462965,(SARCDI:31.462965,SARCGL:31.462965)sarcotheca:31.462965)connaraceae_to_elaeocarpaceae:31.462963)oxalidales_to_malpighiales:5.388885,((KOKOLI:26.5,LOPHPL:26.5)kokoona:26.5,(LOPHBG:26.5,LOPHBI:26.5,LOPHGL:26.5,LOPHRI:26.5,LOPHSE:26.5)lophopetalum:26.5,MICRVA:53)celastraceae:46.777779)com:5.388893,((((ANI2BP:29.625,ANI2DI:29.625,ANI2FE:29.625)anisophyllea:29.625,((CASTBU:14,CASTSE:14,CASTTE:14)castanopsis:14,(LITHDH:14,LITHRA:14,LITHSE:14,LITHUM:14)lithocarpus:14,QUERBK:28)fagaceae:31.25)cucurbitales_to_fagales:31.25,(((((ARTOAN:16.5,ARTOBL:16.5,ARTOHA:16.5,ARTOHP:16.5,ARTOIN:16.5,ARTOKE:16.5,ARTONI:16.5,ARTOOB:16.5,ARTOOD:16.5,ARTOSC:16.5)artocarpus:16.5,(FICUBI:16.5,FICUGE:16.5,FICUHE:16.5,FICULA:16.5,FICULS:16.5,FICUML:16.5,FICUMR:16.5,FICUOB:16.5,FICUTA:16.5)ficus:16.5,PARTBR:33,PRAIFR:33,STREEL:33)moraceae:16.333336,(GIROHI:24.666668,GIRONE:24.666668,GIROSU:24.666668)gironniera:24.666668)cannabaceae_to_urticaceae:16.333336,ZIZYGR:65.666672)rhamnaceae_to_urticaceae:16.333334,(PRUNAR:41,PRUNST:41)prunus:41)rosales:8.5)rosales_to_fagales:8.5,(((ARCHJI:30.5,ARCHMI:30.5,PARKHA:30.5)archidendron:30.5,COPAPA:61,(CRUDRE:30.5,CRUDSU:30.5)crudia:30.5,DIALKU:61,(FORDFI:30.5,FORDGI:30.5)fordia:30.5,(KOOMEX:30.5,KOOMMA:30.5)koompassia:30.5,MILLVA:61,ORMOSU:61,PARKSI:61,PITHSP:61)fabaceae:19,(XANTAD:40,XANTAF:40,XANTAM:40,XANTBE:40,XANTBL:40,XANTDH:40,XANTDR:40,XANTDT:40,XANTEL:40,XANTGR:40,XANTHA:40,XANTLI:40,XANTMC:40,XANTNL:40,XANTPA:40,XANTPD:40,XANTRE:40,XANTSP:40,XANTST:40,XANTUB:40,XANTUH:40)xanthophyllum:40)fabaceae_to_polygalaceae:19)nitrogenfixing:6.166672)nitrogenfixing_to_com:6.166664)malvids_to_fabids:4.333328,(DILLEX:57.833332,DILLHI:57.833332,DILLWI:57.833332)dillenia:57.833332)superrosids_to_superasterids:4.333336,(HELIAR:110,(MELIRE:55,MELISU:55)meliosma:55)proteales:10)proteales_to_asterales:10,DRA2SL:130)poales_to_asterales:0.100006)magnoliales_to_asterales:224.899994,GNETGN:355)seedplants:1;
